# Supplementary material for: Acoustophoretic system for seed separation on conveyor belts
Source: Nat Commun. 2025 Jul 29;16:6975. doi: 10.1038/s41467-025-62006-3 (PMC12307790; doi:10.1038/s41467-025-62006-3)
Supplement: Supplementary file 3 — Supplementary Data 1 [file 41467_2025_62006_MOESM3_ESM.xlsx]

## Sheet: a horizontal FWHM
Y	pressure
-120	1928.44
-119	1963.73
-118	1986.88
-117	1997.73
-116	1996.34
-115	1982.96
-114	1957.99
-113	1921.98
-112	1875.55
-111	1819.35
-110	1754.05
-109	1680.32
-108	1598.81
-107	1510.19
-106	1415.17
-105	1314.56
-104	1209.37
-103	1100.79
-102	990.362
-101	879.924
-100	771.672
-99	668.104
-98	571.953
-97	485.975
-96	412.61
-95	353.427
-94	308.375
-93	275.42
-92	251.05
-91	231.704
-90	215.298
-89	201.959
-88	193.74
-87	193.088
-86	200.619
-85	213.974
-84	228.826
-83	240.62
-82	245.799
-81	242.358
-80	230.22
-79	211.562
-78	191.194
-77	176.347
-76	173.961
-75	185.218
-74	204.011
-73	221.818
-72	231.81
-71	230.013
-70	215.576
-69	191.299
-68	164.749
-67	149.081
-66	156.23
-65	182.751
-64	214.133
-63	237.768
-62	245.955
-61	235.399
-60	207.343
-59	169.277
-58	139.26
-57	143.443
-56	181.991
-55	229.063
-54	264.89
-53	278.602
-52	265.461
-51	226.694
-50	172.212
-49	131.053
-48	150.175
-47	214.626
-46	279.887
-45	322.612
-44	331.073
-43	301.057
-42	236.687
-41	157.432
-40	129.982
-39	205.142
-38	304.475
-37	381.415
-36	415.372
-35	396.245
-34	323.713
-33	211.696
-32	125.541
-31	211.025
-30	357.801
-29	479.265
-28	543.942
-27	534.462
-26	445.729
-25	288.963
-24	131.358
-23	251.524
-22	477.78
-21	667.715
-20	776.058
-19	773.78
-18	647.714
-17	406.046
-16	136.071
-15	390.985
-14	783.191
-13	1117.43
-12	1320.77
-11	1332.8
-10	1110.21
-9	636.631
-8	197.626
-7	1080.13
-6	2180.22
-5	3356.16
-4	4508.41
-3	5536.36
-2	6347.27
-1	6866.33
0	7044.96
1	6866.33
2	6347.28
3	5536.36
4	4508.41
5	3356.16
6	2180.22
7	1080.13
8	197.626
9	636.631
10	1110.21
11	1332.8
12	1320.77
13	1117.43
14	783.191
15	390.985
16	136.071
17	406.046
18	647.714
19	773.78
20	776.058
21	667.715
22	477.78
23	251.524
24	131.358
25	288.963
26	445.729
27	534.462
28	543.942
29	479.265
30	357.801
31	211.025
32	125.541
33	211.696
34	323.713
35	396.245
36	415.372
37	381.415
38	304.475
39	205.142
40	129.982
41	157.432
42	236.687
43	301.057
44	331.073
45	322.612
46	279.887
47	214.626
48	150.175
49	131.053
50	172.212
51	226.694
52	265.461
53	278.602
54	264.89
55	229.063
56	181.991
57	143.443
58	139.26
59	169.278
60	207.343
61	235.399
62	245.955
63	237.768
64	214.133
65	182.751
66	156.23
67	149.081
68	164.749
69	191.299
70	215.576
71	230.013
72	231.81
73	221.818
74	204.011
75	185.218
76	173.961
77	176.347
78	191.194
79	211.562
80	230.22
81	242.358
82	245.799
83	240.62
84	228.826
85	213.974
86	200.619
87	193.088
88	193.74
89	201.96
90	215.298
91	231.704
92	251.05
93	275.42
94	308.375
95	353.427
96	412.611
97	485.975
98	571.953
99	668.104
100	771.672
101	879.924
102	990.362
103	1100.79
104	1209.37
105	1314.56
106	1415.17
107	1510.19
108	1598.81
109	1680.32
110	1754.05
111	1819.35
112	1875.55
113	1921.98
114	1957.99
115	1982.96
116	1996.34
117	1997.73
118	1986.88
119	1963.73
120	1928.44

## Sheet: a vertical FWHM
Z	pressure
0	297.345
1	319.812
2	383.314
3	476.317
4	581.538
5	680.174
6	756.61
7	801.417
8	811.952
9	791.137
10	745.405
11	682.663
12	610.823
13	537.161
14	468.63
15	412.699
16	377.51
17	369.179
18	387.006
19	422.756
20	465.454
21	505.603
22	536.52
23	554.365
24	557.99
25	548.853
26	530.929
27	510.438
28	494.936
29	491.338
30	503.199
31	529.092
32	563.592
33	599.827
34	631.551
35	654.189
36	665.117
37	663.668
38	651.054
39	630.267
40	605.896
41	583.743
42	569.934
43	569.411
44	584.312
45	613.286
46	652.286
47	696.16
48	739.961
49	779.634
50	812.192
51	835.708
52	849.203
53	852.525
54	846.279
55	831.722
56	810.75
57	785.844
58	760.064
59	736.942
60	720.324
61	713.932
62	720.771
63	742.494
64	779.104
65	829.032
66	889.679
67	957.905
68	1030.48
69	1104.26
70	1176.34
71	1243.99
72	1304.74
73	1356.34
74	1396.75
75	1424.22
76	1437.26
77	1434.73
78	1415.91
79	1380.54
80	1329.02
81	1262.63
82	1183.82
83	1096.89
84	1008.82
85	930.588
86	877.951
87	869.498
88	919.667
89	1031.29
90	1196.31
91	1402.86
92	1640.21
93	1900.04
94	2176.11
95	2463.59
96	2758.53
97	3057.62
98	3357.97
99	3656.99
100	3952.34
101	4241.91
102	4523.75
103	4796.11
104	5057.4
105	5306.19
106	5541.24
107	5761.44
108	5965.88
109	6153.74
110	6324.43
111	6477.46
112	6612.49
113	6729.3
114	6827.85
115	6908.15
116	6970.37
117	7014.77
118	7041.69
119	7051.58
120	7044.96
121	7022.4
122	6984.56
123	6932.12
124	6865.83
125	6786.44
126	6694.77
127	6591.65
128	6477.87
129	6354.32
130	6221.81
131	6081.19
132	5933.28
133	5778.91
134	5618.88
135	5453.97
136	5284.93
137	5112.49
138	4937.36
139	4760.21
140	4581.68
141	4402.39
142	4222.9
143	4043.75
144	3865.47
145	3688.52
146	3513.35
147	3340.37
148	3169.93
149	3002.4
150	2838.08
151	2677.26
152	2520.19
153	2367.12
154	2218.22
155	2073.7
156	1933.72
157	1798.41
158	1667.89
159	1542.31
160	1421.73
161	1306.28
162	1196.08
163	1091.21
164	991.806
165	898.039
166	810.106
167	728.261
168	652.855
169	584.324
170	523.292
171	470.433
172	426.597
173	392.543
174	368.861
175	355.546
176	351.901
177	356.586
178	367.848
179	383.877
180	403.088
181	424.178
182	446.169
183	468.354
184	490.224
185	511.413
186	531.713
187	550.928
188	569.011
189	585.882
190	601.538
191	615.984
192	629.244
193	641.348
194	652.333
195	662.276
196	671.206
197	679.171
198	686.247
199	692.486
200	697.934
201	702.645
202	706.68
203	710.097
204	712.91
205	715.192
206	716.988
207	718.321
208	719.24
209	719.766
210	719.949
211	719.805
212	719.364
213	718.646
214	717.692
215	716.495
216	715.088
217	713.488
218	711.7
219	709.746
220	707.628
221	705.352
222	702.952
223	700.397
224	697.724
225	694.908
226	691.976
227	688.924
228	685.755
229	682.468
230	679.062
231	675.541
232	671.905
233	668.158
234	664.299
235	660.319
236	656.234
237	652.031
238	647.732
239	643.294
240	638.755

## Sheet: b distance vs max pressure
distance	pressure
1	1320.27
2	1409.44
3	1547.32
4	1719.78
5	1911.43
6	2109.01
7	2303.34
8	2489.42
9	2665.44
10	2831.5
11	2988.64
12	3138.16
13	3281.31
14	3419.12
15	3552.41
16	3681.76
17	3807.61
18	3930.24
19	4049.88
20	4166.66
21	4280.69
22	4392.03
23	4500.74
24	4606.86
25	4710.42
26	4811.46
27	4910.01
28	5006.07
29	5099.69
30	5190.88
31	5279.66
32	5366.08
33	5450.15
34	5531.88
35	5611.33
36	5688.5
37	5763.43
38	5836.15
39	5906.67
40	5975.04
41	6041.27
42	6105.42
43	6167.49
44	6227.53
45	6285.55
46	6341.59
47	6395.69
48	6447.87
49	6498.18
50	6546.62
51	6593.25
52	6638.08
53	6681.15
54	6722.51
55	6762.17
56	6800.16
57	6836.54
58	6871.31
59	6904.51
60	6936.18
61	6966.35
62	6995.04
63	7022.29
64	7048.14
65	7072.6
66	7095.71
67	7117.51
68	7138.01
69	7157.26
70	7175.28
71	7192.1
72	7207.73
73	7222.24
74	7235.61
75	7247.92
76	7259.15
77	7269.35
78	7278.54
79	7286.75
80	7294.01
81	7300.33
82	7305.75
83	7310.28
84	7313.97
85	7316.81
86	7318.86
87	7320.1
88	7320.59
89	7320.33
90	7319.35
91	7317.67
92	7315.31
93	7312.29
94	7308.64
95	7304.36
96	7299.48
97	7294.02
98	7287.99
99	7281.42
100	7274.33
101	7266.71
102	7258.61
103	7250.03
104	7240.99
105	7231.49
106	7221.57
107	7211.23
108	7200.48
109	7189.35
110	7177.84
111	7165.98
112	7153.76
113	7141.21
114	7128.34
115	7115.15
116	7101.66
117	7087.89
118	7073.84
119	7059.53
120	7044.96
121	7030.15
122	7015.1
123	6999.82
124	6984.34
125	6968.64
126	6952.75
127	6936.67
128	6920.42
129	6903.98
130	6887.4
131	6870.64
132	6853.74
133	6836.71
134	6819.54
135	6802.23
136	6784.82
137	6767.29
138	6749.65
139	6731.9
140	6714.07
141	6696.15
142	6678.14
143	6660.05
144	6641.9
145	6623.67
146	6605.39
147	6587.04
148	6568.65
149	6550.19
150	6531.7
151	6513.17
152	6494.6
153	6476
154	6457.38
155	6438.73
156	6420.05
157	6401.36
158	6382.66
159	6363.95
160	6345.22
161	6326.5
162	6307.77
163	6289.04
164	6270.33
165	6251.61
166	6232.91
167	6214.21
168	6195.53
169	6176.88
170	6158.23
171	6139.61
172	6121.01
173	6102.43
174	6083.89
175	6065.37
176	6046.88
177	6028.43
178	6010.01
179	5991.62
180	5973.28
181	5954.96
182	5936.69
183	5918.46
184	5900.28
185	5882.14
186	5864.04
187	5845.99
188	5827.99
189	5810.04
190	5792.14
191	5774.29
192	5756.48
193	5738.73
194	5721.03
195	5703.39
196	5685.81
197	5668.27
198	5650.8
199	5633.38
200	5616.02
201	5598.71
202	5581.47
203	5564.29
204	5547.16
205	5530.1
206	5513.09
207	5496.15
208	5479.27
209	5462.45
210	5445.69
211	5429
212	5412.37
213	5395.8
214	5379.3
215	5362.85
216	5346.48
217	5330.17
218	5313.92
219	5297.73
220	5281.62
221	5265.56
222	5249.57
223	5233.65
224	5217.79
225	5202
226	5186.27
227	5170.6
228	5155.01
229	5139.48
230	5124.01
231	5108.61
232	5093.28
233	5078.01
234	5062.8
235	5047.66
236	5032.59
237	5017.58
238	5002.64
239	4987.75
240	4972.94
241	4958.19
242	4943.51
243	4928.89
244	4914.33
245	4899.84
246	4885.42
247	4871.06
248	4856.76
249	4842.52
250	4828.35
251	4814.25
252	4800.2
253	4786.22
254	4772.3
255	4758.45
256	4744.66
257	4730.93
258	4717.26
259	4703.65
260	4690.11
261	4676.63
262	4663.2
263	4649.84
264	4636.55
265	4623.31
266	4610.13
267	4597.01
268	4583.96
269	4570.96
270	4558.02
271	4545.14
272	4532.32
273	4519.55
274	4506.85
275	4494.21
276	4481.62
277	4469.09
278	4456.62
279	4444.21
280	4431.85
281	4419.55
282	4407.3
283	4395.12
284	4382.99
285	4370.91
286	4358.89
287	4346.93
288	4335.02
289	4323.17
290	4311.36
291	4299.61
292	4287.92
293	4276.28
294	4264.7
295	4253.17
296	4241.69
297	4230.26
298	4218.89
299	4207.56
300	4196.29
301	4185.07
302	4173.9
303	4162.79
304	4151.72
305	4140.71
306	4129.74
307	4118.83
308	4107.96
309	4097.15
310	4086.38
311	4075.66
312	4064.99
313	4054.37
314	4043.8
315	4033.28
316	4022.8
317	4012.37
318	4001.99
319	3991.66
320	3981.37
321	3971.12
322	3960.93
323	3950.78
324	3940.68
325	3930.62
326	3920.6
327	3910.63
328	3900.71
329	3890.83
330	3880.99
331	3871.21
332	3861.46
333	3851.75
334	3842.09
335	3832.48
336	3822.9
337	3813.37
338	3803.88
339	3794.43
340	3785.02
341	3775.66
342	3766.34
343	3757.06
344	3747.81
345	3738.61
346	3729.45
347	3720.33
348	3711.25
349	3702.22
350	3693.21
351	3684.25
352	3675.33
353	3666.45
354	3657.61
355	3648.8
356	3640.03
357	3631.3
358	3622.61
359	3613.96
360	3605.34
361	3596.76
362	3588.22
363	3579.72
364	3571.24
365	3562.81
366	3554.42
367	3546.06
368	3537.73
369	3529.44
370	3521.19
371	3512.97
372	3504.79
373	3496.64
374	3488.52
375	3480.45
376	3472.4
377	3464.39
378	3456.41
379	3448.47
380	3440.56
381	3432.68
382	3424.84
383	3417.02
384	3409.25
385	3401.5
386	3393.79
387	3386.11
388	3378.46
389	3370.84
390	3363.25
391	3355.7
392	3348.17
393	3340.68
394	3333.22
395	3325.79
396	3318.39
397	3311.02
398	3303.69
399	3296.38
400	3289.1
401	3281.85
402	3274.63
403	3267.44
404	3260.28
405	3253.14
406	3246.04
407	3238.97
408	3231.92
409	3224.9
410	3217.92
411	3210.96
412	3204.02
413	3197.12
414	3190.24
415	3183.39
416	3176.57
417	3169.78
418	3163.01
419	3156.27
420	3149.55
421	3142.87
422	3136.21
423	3129.57
424	3122.97
425	3116.38
426	3109.83
427	3103.3
428	3096.79
429	3090.31
430	3083.86
431	3077.43
432	3071.03
433	3064.65
434	3058.29
435	3051.96
436	3045.66
437	3039.38
438	3033.13
439	3026.9
440	3020.69
441	3014.51
442	3008.35
443	3002.21
444	2996.1
445	2990.01
446	2983.94
447	2977.9
448	2971.88
449	2965.89
450	2959.91
451	2953.96
452	2948.03
453	2942.13
454	2936.24
455	2930.38
456	2924.54
457	2918.72
458	2912.93
459	2907.16
460	2901.4
461	2895.67
462	2889.97
463	2884.28
464	2878.61
465	2872.97
466	2867.34
467	2861.74
468	2856.15
469	2850.59
470	2845.05
471	2839.53
472	2834.03
473	2828.55
474	2823.09
475	2817.64
476	2812.22
477	2806.82
478	2801.44
479	2796.08
480	2790.74
481	2785.41
482	2780.11
483	2774.83
484	2769.56
485	2764.31
486	2759.09
487	2753.88
488	2748.69
489	2743.52
490	2738.36
491	2733.23
492	2728.12
493	2723.02
494	2717.94
495	2712.88
496	2707.83
497	2702.81
498	2697.8
499	2692.81
500	2687.84
501	2682.88
502	2677.94
503	2673.02
504	2668.12
505	2663.24
506	2658.37
507	2653.52
508	2648.68
509	2643.86
510	2639.06
511	2634.28
512	2629.51
513	2624.76
514	2620.03
515	2615.31
516	2610.6
517	2605.92
518	2601.25
519	2596.6
520	2591.95
521	2587.34
522	2582.73
523	2578.14
524	2573.56
525	2569
526	2564.46
527	2559.93
528	2555.42
529	2550.92
530	2546.44
531	2541.97
532	2537.52
533	2533.08
534	2528.66
535	2524.25
536	2519.86
537	2515.48
538	2511.12
539	2506.76
540	2502.43
541	2498.11
542	2493.8
543	2489.51
544	2485.23
545	2480.97
546	2476.72
547	2472.49
548	2468.27
549	2464.06
550	2459.86
551	2455.68
552	2451.52
553	2447.37
554	2443.23
555	2439.1
556	2434.99
557	2430.89
558	2426.8
559	2422.73
560	2418.67
561	2414.63
562	2410.59
563	2406.57
564	2402.57
565	2398.57
566	2394.59
567	2390.62
568	2386.67
569	2382.72
570	2378.79
571	2374.87
572	2370.97
573	2367.07
574	2363.2
575	2359.33
576	2355.47
577	2351.62
578	2347.79
579	2343.97
580	2340.17
581	2336.37
582	2332.59
583	2328.81
584	2325.05
585	2321.3
586	2317.56
587	2313.84
588	2310.13
589	2306.42
590	2302.73
591	2299.05
592	2295.39
593	2291.73
594	2288.08
595	2284.45
596	2280.82
597	2277.21
598	2273.61
599	2270.02
600	2266.44

## Sheet: c horizontal vs max pressure
Y	pressure
-300	519.092
-299	522.808
-298	526.568
-297	530.371
-296	534.219
-295	538.112
-294	542.05
-293	546.035
-292	550.067
-291	554.146
-290	558.274
-289	562.451
-288	566.678
-287	570.956
-286	575.285
-285	579.667
-284	584.101
-283	588.589
-282	593.132
-281	597.731
-280	602.386
-279	607.097
-278	611.867
-277	616.696
-276	621.585
-275	626.535
-274	631.546
-273	636.62
-272	641.758
-271	646.961
-270	652.229
-269	657.564
-268	662.966
-267	668.438
-266	673.98
-265	679.592
-264	685.276
-263	691.034
-262	696.866
-261	702.774
-260	708.759
-259	714.822
-258	720.964
-257	727.187
-256	733.491
-255	739.879
-254	746.351
-253	752.909
-252	759.555
-251	766.289
-250	773.112
-249	780.028
-248	787.037
-247	794.14
-246	801.339
-245	808.636
-244	816.031
-243	823.528
-242	831.127
-241	838.83
-240	846.639
-239	854.556
-238	862.582
-237	870.718
-236	878.968
-235	887.333
-234	895.813
-233	904.412
-232	913.132
-231	921.974
-230	930.941
-229	940.034
-228	949.255
-227	958.607
-226	968.092
-225	977.712
-224	987.468
-223	997.364
-222	1007.4
-221	1017.58
-220	1027.91
-219	1038.39
-218	1049.01
-217	1059.8
-216	1070.73
-215	1081.83
-214	1093.08
-213	1104.5
-212	1116.09
-211	1127.84
-210	1139.77
-209	1151.87
-208	1164.15
-207	1176.6
-206	1189.25
-205	1202.07
-204	1215.09
-203	1228.29
-202	1241.69
-201	1255.29
-200	1269.09
-199	1283.09
-198	1297.3
-197	1311.72
-196	1326.36
-195	1341.21
-194	1356.28
-193	1371.57
-192	1387.09
-191	1402.84
-190	1418.82
-189	1435.04
-188	1451.5
-187	1468.2
-186	1485.15
-185	1502.35
-184	1519.8
-183	1537.51
-182	1555.49
-181	1573.72
-180	1592.23
-179	1611.01
-178	1630.06
-177	1649.39
-176	1669
-175	1688.91
-174	1709.1
-173	1729.58
-172	1750.36
-171	1771.44
-170	1792.83
-169	1814.52
-168	1836.52
-167	1858.84
-166	1881.48
-165	1904.43
-164	1927.72
-163	1951.33
-162	1975.27
-161	1999.54
-160	2024.16
-159	2049.11
-158	2074.41
-157	2100.05
-156	2126.04
-155	2152.39
-154	2179.08
-153	2206.14
-152	2233.55
-151	2261.33
-150	2289.47
-149	2317.97
-148	2346.84
-147	2376.08
-146	2405.69
-145	2435.68
-144	2466.03
-143	2496.76
-142	2527.87
-141	2559.35
-140	2591.2
-139	2623.43
-138	2656.03
-137	2689.01
-136	2722.37
-135	2756.1
-134	2790.2
-133	2824.68
-132	2859.52
-131	2894.73
-130	2930.3
-129	2966.24
-128	3002.54
-127	3039.2
-126	3076.21
-125	3113.57
-124	3151.27
-123	3189.32
-122	3227.71
-121	3266.42
-120	3305.46
-119	3344.82
-118	3384.5
-117	3424.48
-116	3464.76
-115	3505.34
-114	3546.2
-113	3587.34
-112	3628.75
-111	3670.42
-110	3712.34
-109	3754.5
-108	3796.9
-107	3839.51
-106	3882.34
-105	3925.37
-104	3968.59
-103	4011.98
-102	4055.55
-101	4099.26
-100	4143.12
-99	4187.11
-98	4231.21
-97	4275.42
-96	4319.71
-95	4364.09
-94	4408.52
-93	4453
-92	4497.52
-91	4542.05
-90	4586.59
-89	4631.11
-88	4675.61
-87	4720.08
-86	4764.48
-85	4808.81
-84	4853.07
-83	4897.21
-82	4941.24
-81	4985.14
-80	5028.89
-79	5072.48
-78	5115.89
-77	5159.1
-76	5202.11
-75	5244.89
-74	5287.44
-73	5329.73
-72	5371.75
-71	5413.49
-70	5454.93
-69	5496.06
-68	5536.87
-67	5577.34
-66	5617.46
-65	5657.21
-64	5696.57
-63	5735.56
-62	5774.13
-61	5812.29
-60	5850.02
-59	5887.31
-58	5924.15
-57	5960.53
-56	5996.43
-55	6031.85
-54	6066.78
-53	6101.2
-52	6135.11
-51	6168.49
-50	6201.34
-49	6233.65
-48	6265.41
-47	6296.62
-46	6327.26
-45	6357.33
-44	6386.82
-43	6415.72
-42	6444.03
-41	6471.74
-40	6498.84
-39	6525.34
-38	6551.22
-37	6576.47
-36	6601.1
-35	6625.1
-34	6648.46
-33	6671.18
-32	6693.26
-31	6714.69
-30	6735.47
-29	6755.59
-28	6775.06
-27	6793.86
-26	6812.01
-25	6829.48
-24	6846.29
-23	6862.43
-22	6877.89
-21	6892.68
-20	6906.79
-19	6920.22
-18	6932.97
-17	6945.04
-16	6956.43
-15	6967.12
-14	6977.14
-13	6986.47
-12	6995.12
-11	7003.07
-10	7010.34
-9	7016.91
-8	7022.79
-7	7027.99
-6	7032.49
-5	7036.3
-4	7039.41
-3	7041.84
-2	7043.57
-1	7044.61
0	7044.96
1	7044.61
2	7043.57
3	7041.84
4	7039.41
5	7036.3
6	7032.49
7	7027.99
8	7022.79
9	7016.91
10	7010.34
11	7003.07
12	6995.12
13	6986.47
14	6977.14
15	6967.12
16	6956.43
17	6945.04
18	6932.97
19	6920.22
20	6906.79
21	6892.68
22	6877.89
23	6862.43
24	6846.29
25	6829.48
26	6812.01
27	6793.86
28	6775.06
29	6755.59
30	6735.47
31	6714.69
32	6693.26
33	6671.18
34	6648.46
35	6625.1
36	6601.1
37	6576.47
38	6551.22
39	6525.34
40	6498.84
41	6471.74
42	6444.03
43	6415.72
44	6386.82
45	6357.33
46	6327.26
47	6296.62
48	6265.41
49	6233.65
50	6201.34
51	6168.49
52	6135.11
53	6101.2
54	6066.78
55	6031.85
56	5996.43
57	5960.53
58	5924.15
59	5887.31
60	5850.02
61	5812.29
62	5774.13
63	5735.56
64	5696.57
65	5657.21
66	5617.46
67	5577.34
68	5536.87
69	5496.06
70	5454.93
71	5413.49
72	5371.75
73	5329.73
74	5287.44
75	5244.89
76	5202.11
77	5159.1
78	5115.89
79	5072.48
80	5028.89
81	4985.14
82	4941.24
83	4897.21
84	4853.07
85	4808.81
86	4764.48
87	4720.08
88	4675.61
89	4631.11
90	4586.59
91	4542.05
92	4497.52
93	4453
94	4408.52
95	4364.09
96	4319.71
97	4275.42
98	4231.21
99	4187.11
100	4143.12
101	4099.26
102	4055.55
103	4011.98
104	3968.59
105	3925.37
106	3882.34
107	3839.51
108	3796.9
109	3754.5
110	3712.34
111	3670.42
112	3628.75
113	3587.34
114	3546.2
115	3505.34
116	3464.76
117	3424.48
118	3384.5
119	3344.82
120	3305.46
121	3266.42
122	3227.71
123	3189.32
124	3151.27
125	3113.57
126	3076.21
127	3039.2
128	3002.54
129	2966.24
130	2930.3
131	2894.73
132	2859.52
133	2824.68
134	2790.2
135	2756.1
136	2722.37
137	2689.01
138	2656.03
139	2623.43
140	2591.2
141	2559.35
142	2527.87
143	2496.76
144	2466.03
145	2435.68
146	2405.69
147	2376.08
148	2346.84
149	2317.97
150	2289.47
151	2261.33
152	2233.55
153	2206.14
154	2179.08
155	2152.39
156	2126.04
157	2100.05
158	2074.41
159	2049.11
160	2024.16
161	1999.54
162	1975.27
163	1951.33
164	1927.72
165	1904.43
166	1881.48
167	1858.84
168	1836.52
169	1814.52
170	1792.83
171	1771.44
172	1750.36
173	1729.58
174	1709.1
175	1688.91
176	1669
177	1649.39
178	1630.06
179	1611.01
180	1592.23
181	1573.72
182	1555.49
183	1537.51
184	1519.8
185	1502.35
186	1485.15
187	1468.2
188	1451.5
189	1435.04
190	1418.82
191	1402.84
192	1387.09
193	1371.57
194	1356.28
195	1341.21
196	1326.36
197	1311.72
198	1297.3
199	1283.09
200	1269.09
201	1255.29
202	1241.69
203	1228.29
204	1215.09
205	1202.07
206	1189.25
207	1176.6
208	1164.15
209	1151.87
210	1139.77
211	1127.84
212	1116.09
213	1104.5
214	1093.08
215	1081.83
216	1070.73
217	1059.8
218	1049.01
219	1038.39
220	1027.91
221	1017.58
222	1007.4
223	997.364
224	987.468
225	977.712
226	968.092
227	958.607
228	949.255
229	940.034
230	930.941
231	921.974
232	913.132
233	904.412
234	895.813
235	887.333
236	878.968
237	870.718
238	862.582
239	854.556
240	846.639
241	838.83
242	831.127
243	823.528
244	816.031
245	808.636
246	801.339
247	794.14
248	787.037
249	780.028
250	773.112
251	766.289
252	759.555
253	752.909
254	746.351
255	739.879
256	733.491
257	727.187
258	720.964
259	714.822
260	708.759
261	702.774
262	696.866
263	691.034
264	685.276
265	679.592
266	673.98
267	668.438
268	662.966
269	657.564
270	652.229
271	646.961
272	641.758
273	636.62
274	631.546
275	626.535
276	621.585
277	616.696
278	611.867
279	607.097
280	602.386
281	597.731
282	593.132
283	588.589
284	584.101
285	579.667
286	575.285
287	570.956
288	566.678
289	562.451
290	558.274
291	554.146
292	550.067
293	546.035
294	542.05
295	538.112
296	534.219
297	530.371
298	526.568
299	522.808
300	519.092
