# Supplementary material for: Acoustophoretic system for seed separation on conveyor belts
Source: Nat Commun. 2025 Jul 29;16:6975. doi: 10.1038/s41467-025-62006-3 (PMC12307790; doi:10.1038/s41467-025-62006-3)
Supplement: Supplementary file 4 — Supplementary Data 2 [file 41467_2025_62006_MOESM4_ESM.xlsx]

## Sheet: c - x-axis offset vs displaceme
offset	Ejection Distance (mm)
-10	0
-9	0
-8	0
-7	0
-6	0
-5	0
-4	0
-3	0
-2	0
-1	55
-1	80
-1	72
-1	77
-1	87
-1	60
-1	74
0	100
0	103
0	85
0	94
0	70
0	120
0	90
0	120
0	108
1	118
1	93
1	100
1	120
1	110
1	63
1	75
1	85
1	110
1	100
2	128
2	130
2	126
2	125
2	105
3	114
3	95
3	100
3	100
3	100
4	95
4	78
4	75
4	83
4	88
5	55
5	65
5	70
5	60
5	78
6	55
6	45
6	45
6	50
6	47
7	26
7	25
7	20
7	30
7	28
7	40
7	30
8	25
8	38
8	34
8	30
8	33
9	15
9	0
9	0
9	17
9	20
10	0

## Sheet: d - pulse duration vs disp
Pepper seed
pulse_duration (ms)	distance 1 (mm)	distance 2 (mm)	distance 3 (mm)	distance 4 (mm)	distance 5 (mm)	average (mm)
0	12	14	21	20	17	16.8
5	38	41	35	46	56	43.2
10	47	48	53	58	59	53
15	50	53	70	72	86	66.2
20	75	90	96	105	116	96.4
25	76	78	80	97	135	93.2
30	84	96	107	107	120	102.8
35	82	99	109	110	158	111.6
40	75	80	98	100	161	102.8
Tomato seed
pulse_duration (ms)	distance 1 (mm)	distance 2 (mm)	distance 3 (mm)	distance 4 (mm)	distance 5 (mm)	average (mm)
0	18	17	18	16	28	19.4
5	31	30	36	34	37	33.6
10	42	57	50	52	40	48.2
15	50	63	67	68	84	66.4
20	54	54	60	68	92	65.6
25	62	71	73	79	80	73
30	64	78	98	99	119	91.6
35	68	105	104	115	124	103.2
40	60	70	79	96	125	86
Coriander seed
pulse_duration (ms)	distance 1 (mm)	distance 2 (mm)	distance 3 (mm)	distance 4 (mm)	distance 5 (mm)	average (mm)
0	24	26	32	35	35	30.4
5	26	30	34	38	40	33.6
10	37	38	46	47	55	44.6
15	46	53	64	64	73	60
20	60	74	80	86	95	79
25	71	80	82	92	101	85.2
30	77	86	90	91	115	91.8
35	78	85	94	100	116	94.6
40	95	103	108	121	132	111.8
Stick
pulse_duration (ms)	distance 1 (mm)	distance 2 (mm)	distance 3 (mm)	distance 4 (mm)	distance 5 (mm)	average (mm)
0	9	10	16	19	21	15
5	18	25	35	30	41	29.8
10	31	40	40	42	70	44.6
15	42	43	50	54	73	52.4
20	37	40	77	92	107	70.6
25	65	75	90	102	101	86.6
30	45	81	81	99	110	83.2
35	40	54	96	117	128	87
40	42	50	90	92	148	84.4
Stone
pulse_duration (ms)	distance 1 (mm)	distance 2 (mm)	distance 3 (mm)	distance 4 (mm)	distance 5 (mm)	average (mm)
0	21	27	27	27	35	27.4
5	18	23	24	26	30	24.2
10	18	25	26	30	32	26.2
15	22	30	36	34	42	32.8
20	29	30	31	35	38	32.6
25	20	30	38	38	42	33.6
30	27	34	38	51	50	40
35	24	34	38	40	53	37.8
40	32	36	40	40	52	40
Glass shard
pulse_duration (ms)	distance 1 (mm)	distance 2 (mm)	distance 3 (mm)	distance 4 (mm)	distance 5 (mm)	average (mm)
0	18	20	20	22	30	22
5	22	30	28	27	33	28
10	22	27	35	33	46	32.6
15	20	33	34	42	45	34.8
20	25	28	46	48	50	39.4
25	33	40	50	48	42	42.6
30	30	39	43	64	67	48.6
35	30	41	46	58	87	52.4
40	41	51	53	53	74	54.4

## Sheet: e - amplitude vs displacement
Pepper seed
Amplitude	distance 1 (mm)	distance 2 (mm)	distance 3 (mm)	distance 4 (mm)	distance 5 (mm)	average (mm)
0	16	14	20	14	20	16.8
2000	18	15	23	23	26	21
4000	20	25	36	40	45	33.2
6000	40	45	49	50	53	47.4
8000	63	64	67	72	74	68
10000	75	76	79	81	90	80.2
12000	79	84	85	97	101	89.2
14000	70	75	82	92	110	85.8
16000	86	78	84	93	97	87.6
Tomato seed
Amplitude	distance 1 (mm)	distance 2 (mm)	distance 3 (mm)	distance 4 (mm)	distance 5 (mm)	average (mm)
0	13	13	15	18	19	15.6
2000	15	15	17	17	18	16.4
4000	23	31	42	29	36	32.2
6000	40	41	42	43	46	42.4
8000	43	51	52	52	71	53.8
10000	45	53	58	63	65	56.8
12000	54	73	74	76	78	71
14000	62	64	71	76	80	70.6
16000	54	65	77	76	82	70.8
Coriander seed
Amplitude	distance 1 (mm)	distance 2 (mm)	distance 3 (mm)	distance 4 (mm)	distance 5 (mm)	average (mm)
0	25	27	27	29	37	29
2000	24	28	31	34	36	30.6
4000	31	35	36	37	37	35.2
6000	41	42	44	45	52	44.8
8000	41	47	47	51	55	48.2
10000	44	45	50	55	62	51.2
12000	46	44	49	57	61	51.4
14000	41	44	48	51	52	47.2
16000	40	45	49	50	52	47.2
Stick
Amplitude	distance 1 (mm)	distance 2 (mm)	distance 3 (mm)	distance 4 (mm)	distance 5 (mm)	average (mm)
0	9	12	19	21	21	16.4
2000	15	17	18	23	25	19.6
4000	14	16	16	18	21	17
6000	21	22	23	32	35	26.6
8000	25	33	38	39	45	36
10000	25	35	36	42	54	38.4
12000	41	55	65	65	78	60.8
14000	38	38	56	60	88	56
16000	30	39	62	64	90	57
Stone
Amplitude	distance 1 (mm)	distance 2 (mm)	distance 3 (mm)	distance 4 (mm)	distance 5 (mm)	average (mm)
0	21	22	24	27	33	25.4
2000	22	24	25	26	31	25.6
4000	23	24	25	30	33	27
6000	23	25	26	27	31	26.4
8000	28	34	41	44	46	38.6
10000	33	34	35	44	46	38.4
12000	31	35	38	39	45	37.6
14000	31	35	39	35	39	35.8
16000	30	30	33	46	52	38.2
Glass shard
Amplitude	distance 1 (mm)	distance 2 (mm)	distance 3 (mm)	distance 4 (mm)	distance 5 (mm)	average (mm)
0	17	19	22	22	31	22.2
2000	19	21	22	25	29	23.2
4000	21	22	23	27	31	24.8
6000	21	25	27	28	34	27
8000	27	29	33	38	45	34.4
10000	28	34	35	36	45	35.6
12000	39	42	45	45	51	44.4
14000	30	40	42	58	56	45.2
16000	35	36	38	42	45	39.2
