# Supplementary material for: Acoustophoretic system for seed separation on conveyor belts
Source: Nat Commun. 2025 Jul 29;16:6975. doi: 10.1038/s41467-025-62006-3 (PMC12307790; doi:10.1038/s41467-025-62006-3)
Supplement: Supplementary file 5 — Supplementary Data 3 [file 41467_2025_62006_MOESM5_ESM.xlsx]

## Sheet: Sheet2
Time	A-12	|A-12|	A-12'
-0.49839	0.00061037	0.00061037	9.56526e-05
-0.49739	-0.00061037	0.00061037	-9.56526e-05
-0.49639	0.00122074	0.00122074	0.000191305
-0.49539	0.00152593	0.00152593	0.000239132
-0.49439	0	0	0
-0.49339	0.00122074	0.00122074	0.000191305
-0.49239	0.00030519	0.00030519	4.78271e-05
-0.49139	0.00030519	0.00030519	4.78271e-05
-0.49039	0.00152593	0.00152593	0.000239132
-0.48939	0.00244148	0.00244148	0.00038261
-0.48839	0.00152593	0.00152593	0.000239132
-0.48739	0.00244148	0.00244148	0.00038261
-0.48639	0.00152593	0.00152593	0.000239132
-0.48539	0.00152593	0.00152593	0.000239132
-0.48439	0.00305185	0.00305185	0.000478263
-0.48339	0.00152593	0.00152593	0.000239132
-0.48239	0.00030519	0.00030519	4.78271e-05
-0.48139	0.00183111	0.00183111	0.000286958
-0.48039	0.00091556	0.00091556	0.00014348
-0.47939	0.00152593	0.00152593	0.000239132
-0.47839	0.00122074	0.00122074	0.000191305
-0.47739	0.00030519	0.00030519	4.78271e-05
-0.47639	0.00152593	0.00152593	0.000239132
-0.47539	-0.00091556	0.00091556	-0.00014348
-0.47439	0.00091556	0.00091556	0.00014348
-0.47339	0.00061037	0.00061037	9.56526e-05
-0.47239	0.00061037	0.00061037	9.56526e-05
-0.47139	0.00152593	0.00152593	0.000239132
-0.47039	0.00183111	0.00183111	0.000286958
-0.46939	0.00152593	0.00152593	0.000239132
-0.46839	0.00091556	0.00091556	0.00014348
-0.46739	0.00030519	0.00030519	4.78271e-05
-0.46639	0.00152593	0.00152593	0.000239132
-0.46539	0.00244148	0.00244148	0.00038261
-0.46439	0.00305185	0.00305185	0.000478263
-0.46339	-0.00091556	0.00091556	-0.00014348
-0.46239	0.00030519	0.00030519	4.78271e-05
-0.46139	0.00152593	0.00152593	0.000239132
-0.46039	0.00030519	0.00030519	4.78271e-05
-0.45939	0	0	0
-0.45839	0.00030519	0.00030519	4.78271e-05
-0.45739	0.00183111	0.00183111	0.000286958
-0.45639	0.00183111	0.00183111	0.000286958
-0.45539	0.00305185	0.00305185	0.000478263
-0.45439	0.00061037	0.00061037	9.56526e-05
-0.45339	0.00061037	0.00061037	9.56526e-05
-0.45239	0.00030519	0.00030519	4.78271e-05
-0.45139	0.00122074	0.00122074	0.000191305
-0.45039	0.00122074	0.00122074	0.000191305
-0.44939	0.00152593	0.00152593	0.000239132
-0.44839	0.00274667	0.00274667	0.000430437
-0.44739	0.00183111	0.00183111	0.000286958
-0.44639	0.00244148	0.00244148	0.00038261
-0.44539	-0.00061037	0.00061037	-9.56526e-05
-0.44439	0.00122074	0.00122074	0.000191305
-0.44339	0.00183111	0.00183111	0.000286958
-0.44239	0.00183111	0.00183111	0.000286958
-0.44139	0.00061037	0.00061037	9.56526e-05
-0.44039	0.00152593	0.00152593	0.000239132
-0.43939	0.00122074	0.00122074	0.000191305
-0.43839	0.00183111	0.00183111	0.000286958
-0.43739	0.00122074	0.00122074	0.000191305
-0.43639	0.00152593	0.00152593	0.000239132
-0.43539	-0.00183111	0.00183111	-0.000286958
-0.43439	-0.00061037	0.00061037	-9.56526e-05
-0.43339	0.00091556	0.00091556	0.00014348
-0.43239	0.00061037	0.00061037	9.56526e-05
-0.43139	0.00091556	0.00091556	0.00014348
-0.43039	0.00152593	0.00152593	0.000239132
-0.42939	0.00152593	0.00152593	0.000239132
-0.42839	0.00305185	0.00305185	0.000478263
-0.42739	0.00244148	0.00244148	0.00038261
-0.42639	0.00244148	0.00244148	0.00038261
-0.42539	0.00183111	0.00183111	0.000286958
-0.42439	0.00061037	0.00061037	9.56526e-05
-0.42339	0.00061037	0.00061037	9.56526e-05
-0.42239	0.00122074	0.00122074	0.000191305
-0.42139	0.00244148	0.00244148	0.00038261
-0.42039	-0.00091556	0.00091556	-0.00014348
-0.41939	0.00061037	0.00061037	9.56526e-05
-0.41839	0.00091556	0.00091556	0.00014348
-0.41739	0.00152593	0.00152593	0.000239132
-0.41639	0.00122074	0.00122074	0.000191305
-0.41539	0.00183111	0.00183111	0.000286958
-0.41439	0.00091556	0.00091556	0.00014348
-0.41339	0.00305185	0.00305185	0.000478263
-0.41239	-0.00061037	0.00061037	-9.56526e-05
-0.41139	0.00122074	0.00122074	0.000191305
-0.41039	0.00152593	0.00152593	0.000239132
-0.40939	0.00152593	0.00152593	0.000239132
-0.40839	0.00061037	0.00061037	9.56526e-05
-0.40739	0.00030519	0.00030519	4.78271e-05
-0.40639	0.00366222	0.00366222	0.000573915
-0.40539	0.00274667	0.00274667	0.000430437
-0.40439	0.00152593	0.00152593	0.000239132
-0.40339	0.00244148	0.00244148	0.00038261
-0.40239	0	0	0
-0.40139	0.00122074	0.00122074	0.000191305
-0.40039	0.00122074	0.00122074	0.000191305
-0.39939	0.00152593	0.00152593	0.000239132
-0.39839	0.00183111	0.00183111	0.000286958
-0.39739	0.00305185	0.00305185	0.000478263
-0.39639	0.00244148	0.00244148	0.00038261
-0.39539	0.00183111	0.00183111	0.000286958
-0.39439	0.00061037	0.00061037	9.56526e-05
-0.39339	0.00122074	0.00122074	0.000191305
-0.39239	0.00305185	0.00305185	0.000478263
-0.39139	0.00274667	0.00274667	0.000430437
-0.39039	0.00061037	0.00061037	9.56526e-05
-0.38939	0.00183111	0.00183111	0.000286958
-0.38839	0.00122074	0.00122074	0.000191305
-0.38739	0.00091556	0.00091556	0.00014348
-0.38639	0.00274667	0.00274667	0.000430437
-0.38539	0.00091556	0.00091556	0.00014348
-0.38439	-0.00061037	0.00061037	-9.56526e-05
-0.38339	0.00091556	0.00091556	0.00014348
-0.38239	0.00122074	0.00122074	0.000191305
-0.38139	0.00091556	0.00091556	0.00014348
-0.38039	0.00091556	0.00091556	0.00014348
-0.37939	0.00091556	0.00091556	0.00014348
-0.37839	0.00122074	0.00122074	0.000191305
-0.37739	0.00122074	0.00122074	0.000191305
-0.37639	0.00061037	0.00061037	9.56526e-05
-0.37539	0.00152593	0.00152593	0.000239132
-0.37439	0.00030519	0.00030519	4.78271e-05
-0.37339	0.00152593	0.00152593	0.000239132
-0.37239	0.00183111	0.00183111	0.000286958
-0.37139	0.00030519	0.00030519	4.78271e-05
-0.37039	0.00091556	0.00091556	0.00014348
-0.36939	0.00122074	0.00122074	0.000191305
-0.36839	0.00091556	0.00091556	0.00014348
-0.36739	0	0	0
-0.36639	0.00183111	0.00183111	0.000286958
-0.36539	0.00152593	0.00152593	0.000239132
-0.36439	0.00122074	0.00122074	0.000191305
-0.36339	0.00274667	0.00274667	0.000430437
-0.36239	0.00183111	0.00183111	0.000286958
-0.36139	0.00061037	0.00061037	9.56526e-05
-0.36039	0.00091556	0.00091556	0.00014348
-0.35939	0.00183111	0.00183111	0.000286958
-0.35839	0.00061037	0.00061037	9.56526e-05
-0.35739	0.00183111	0.00183111	0.000286958
-0.35639	0.00030519	0.00030519	4.78271e-05
-0.35539	0.00152593	0.00152593	0.000239132
-0.35439	0.00030519	0.00030519	4.78271e-05
-0.35339	0.00030519	0.00030519	4.78271e-05
-0.35239	0.00152593	0.00152593	0.000239132
-0.35139	0.00183111	0.00183111	0.000286958
-0.35039	-0.00061037	0.00061037	-9.56526e-05
-0.34939	0.00183111	0.00183111	0.000286958
-0.34839	0.00152593	0.00152593	0.000239132
-0.34739	0.00061037	0.00061037	9.56526e-05
-0.34639	0.00030519	0.00030519	4.78271e-05
-0.34539	0.00244148	0.00244148	0.00038261
-0.34439	-0.00091556	0.00091556	-0.00014348
-0.34339	0.00274667	0.00274667	0.000430437
-0.34239	0.00091556	0.00091556	0.00014348
-0.34139	0.00122074	0.00122074	0.000191305
-0.34039	0.00274667	0.00274667	0.000430437
-0.33939	0.00030519	0.00030519	4.78271e-05
-0.33839	0.00061037	0.00061037	9.56526e-05
-0.33739	0.00091556	0.00091556	0.00014348
-0.33639	0.00183111	0.00183111	0.000286958
-0.33539	0.00152593	0.00152593	0.000239132
-0.33439	-0.00061037	0.00061037	-9.56526e-05
-0.33339	0.00152593	0.00152593	0.000239132
-0.33239	0.00152593	0.00152593	0.000239132
-0.33139	0.00152593	0.00152593	0.000239132
-0.33039	0.00091556	0.00091556	0.00014348
-0.32939	0.00061037	0.00061037	9.56526e-05
-0.32839	0.00152593	0.00152593	0.000239132
-0.32739	0.00122074	0.00122074	0.000191305
-0.32639	0.00091556	0.00091556	0.00014348
-0.32539	0	0	0
-0.32439	0.00183111	0.00183111	0.000286958
-0.32339	0.00030519	0.00030519	4.78271e-05
-0.32239	0.00091556	0.00091556	0.00014348
-0.32139	0.00244148	0.00244148	0.00038261
-0.32039	-0.00061037	0.00061037	-9.56526e-05
-0.31939	0.00122074	0.00122074	0.000191305
-0.31839	0.00335704	0.00335704	0.00052609
-0.31739	0.00274667	0.00274667	0.000430437
-0.31639	0.00091556	0.00091556	0.00014348
-0.31539	0.00091556	0.00091556	0.00014348
-0.31439	0.00122074	0.00122074	0.000191305
-0.31339	-0.00061037	0.00061037	-9.56526e-05
-0.31239	0.00183111	0.00183111	0.000286958
-0.31139	0.00061037	0.00061037	9.56526e-05
-0.31039	0.00152593	0.00152593	0.000239132
-0.30939	0.00183111	0.00183111	0.000286958
-0.30839	0.00122074	0.00122074	0.000191305
-0.30739	0.00122074	0.00122074	0.000191305
-0.30639	0.00122074	0.00122074	0.000191305
-0.30539	0.00152593	0.00152593	0.000239132
-0.30439	0.00091556	0.00091556	0.00014348
-0.30339	0.00152593	0.00152593	0.000239132
-0.30239	0.00091556	0.00091556	0.00014348
-0.30139	0.00122074	0.00122074	0.000191305
-0.30039	0.00061037	0.00061037	9.56526e-05
-0.29939	0.00122074	0.00122074	0.000191305
-0.29839	0.00091556	0.00091556	0.00014348
-0.29739	0	0	0
-0.29639	0.00152593	0.00152593	0.000239132
-0.29539	-0.00061037	0.00061037	-9.56526e-05
-0.29439	0	0	0
-0.29339	0.00030519	0.00030519	4.78271e-05
-0.29239	0.00030519	0.00030519	4.78271e-05
-0.29139	0.00183111	0.00183111	0.000286958
-0.29039	0.00183111	0.00183111	0.000286958
-0.28939	0.00122074	0.00122074	0.000191305
-0.28839	0.00183111	0.00183111	0.000286958
-0.28739	0.00152593	0.00152593	0.000239132
-0.28639	0.00274667	0.00274667	0.000430437
-0.28539	0.00122074	0.00122074	0.000191305
-0.28439	0.00122074	0.00122074	0.000191305
-0.28339	0.00061037	0.00061037	9.56526e-05
-0.28239	0.00030519	0.00030519	4.78271e-05
-0.28139	0.00122074	0.00122074	0.000191305
-0.28039	-0.00061037	0.00061037	-9.56526e-05
-0.27939	0.00244148	0.00244148	0.00038261
-0.27839	0.00335704	0.00335704	0.00052609
-0.27739	0.00061037	0.00061037	9.56526e-05
-0.27639	0.00091556	0.00091556	0.00014348
-0.27539	0.00061037	0.00061037	9.56526e-05
-0.27439	0.00183111	0.00183111	0.000286958
-0.27339	0.00061037	0.00061037	9.56526e-05
-0.27239	0	0	0
-0.27139	0.00122074	0.00122074	0.000191305
-0.27039	0.00030519	0.00030519	4.78271e-05
-0.26939	0.00183111	0.00183111	0.000286958
-0.26839	0.00091556	0.00091556	0.00014348
-0.26739	0.00244148	0.00244148	0.00038261
-0.26639	0.00122074	0.00122074	0.000191305
-0.26539	0.00183111	0.00183111	0.000286958
-0.26439	0.00152593	0.00152593	0.000239132
-0.26339	0.00030519	0.00030519	4.78271e-05
-0.26239	0.00152593	0.00152593	0.000239132
-0.26139	0.00274667	0.00274667	0.000430437
-0.26039	0.00061037	0.00061037	9.56526e-05
-0.25939	0.00122074	0.00122074	0.000191305
-0.25839	0.00091556	0.00091556	0.00014348
-0.25739	0.00122074	0.00122074	0.000191305
-0.25639	0.00061037	0.00061037	9.56526e-05
-0.25539	0.00061037	0.00061037	9.56526e-05
-0.25439	0.00091556	0.00091556	0.00014348
-0.25339	0.00122074	0.00122074	0.000191305
-0.25239	0.00274667	0.00274667	0.000430437
-0.25139	0.00091556	0.00091556	0.00014348
-0.25039	0.00244148	0.00244148	0.00038261
-0.24939	0.00152593	0.00152593	0.000239132
-0.24839	0.00091556	0.00091556	0.00014348
-0.24739	0.00305185	0.00305185	0.000478263
-0.24639	0.00030519	0.00030519	4.78271e-05
-0.24539	0.00061037	0.00061037	9.56526e-05
-0.24439	0.00030519	0.00030519	4.78271e-05
-0.24339	0.00122074	0.00122074	0.000191305
-0.24239	0.00244148	0.00244148	0.00038261
-0.24139	0.00152593	0.00152593	0.000239132
-0.24039	0.00183111	0.00183111	0.000286958
-0.23939	0.00061037	0.00061037	9.56526e-05
-0.23839	0.00030519	0.00030519	4.78271e-05
-0.23739	0.00244148	0.00244148	0.00038261
-0.23639	0.00244148	0.00244148	0.00038261
-0.23539	0.00152593	0.00152593	0.000239132
-0.23439	-0.00122074	0.00122074	-0.000191305
-0.23339	0.00244148	0.00244148	0.00038261
-0.23239	0.00030519	0.00030519	4.78271e-05
-0.23139	0.00030519	0.00030519	4.78271e-05
-0.23039	0.00183111	0.00183111	0.000286958
-0.22939	0.00274667	0.00274667	0.000430437
-0.22839	0.00030519	0.00030519	4.78271e-05
-0.22739	0.00030519	0.00030519	4.78271e-05
-0.22639	0.00244148	0.00244148	0.00038261
-0.22539	0.00183111	0.00183111	0.000286958
-0.22439	0.00061037	0.00061037	9.56526e-05
-0.22339	0.00091556	0.00091556	0.00014348
-0.22239	0.00122074	0.00122074	0.000191305
-0.22139	0.00091556	0.00091556	0.00014348
-0.22039	0.00122074	0.00122074	0.000191305
-0.21939	0	0	0
-0.21839	-0.00091556	0.00091556	-0.00014348
-0.21739	0.00122074	0.00122074	0.000191305
-0.21639	0.00122074	0.00122074	0.000191305
-0.21539	0.00030519	0.00030519	4.78271e-05
-0.21439	0.00183111	0.00183111	0.000286958
-0.21339	0.00091556	0.00091556	0.00014348
-0.21239	0.00244148	0.00244148	0.00038261
-0.21139	0.00335704	0.00335704	0.00052609
-0.21039	0.00152593	0.00152593	0.000239132
-0.20939	0.00122074	0.00122074	0.000191305
-0.20839	0.00305185	0.00305185	0.000478263
-0.20739	0.00091556	0.00091556	0.00014348
-0.20639	0.00061037	0.00061037	9.56526e-05
-0.20539	0.00244148	0.00244148	0.00038261
-0.20439	0.00274667	0.00274667	0.000430437
-0.20339	0.00091556	0.00091556	0.00014348
-0.20239	0	0	0
-0.20139	0.00152593	0.00152593	0.000239132
-0.20039	0.00152593	0.00152593	0.000239132
-0.19939	0.00091556	0.00091556	0.00014348
-0.19839	0.00122074	0.00122074	0.000191305
-0.19739	0.00152593	0.00152593	0.000239132
-0.19639	0.00030519	0.00030519	4.78271e-05
-0.19539	0.00152593	0.00152593	0.000239132
-0.19439	0.00152593	0.00152593	0.000239132
-0.19339	0.00061037	0.00061037	9.56526e-05
-0.19239	0.00274667	0.00274667	0.000430437
-0.19139	0.00030519	0.00030519	4.78271e-05
-0.19039	0	0	0
-0.18939	0.00091556	0.00091556	0.00014348
-0.18839	0.00152593	0.00152593	0.000239132
-0.18739	0.00091556	0.00091556	0.00014348
-0.18639	0.00091556	0.00091556	0.00014348
-0.18539	0	0	0
-0.18439	0.00305185	0.00305185	0.000478263
-0.18339	0.00274667	0.00274667	0.000430437
-0.18239	0.00274667	0.00274667	0.000430437
-0.18139	0.00061037	0.00061037	9.56526e-05
-0.18039	0.00152593	0.00152593	0.000239132
-0.17939	0.00183111	0.00183111	0.000286958
-0.17839	0.00183111	0.00183111	0.000286958
-0.17739	0.00030519	0.00030519	4.78271e-05
-0.17639	0.00122074	0.00122074	0.000191305
-0.17539	0.00183111	0.00183111	0.000286958
-0.17439	0	0	0
-0.17339	0.00030519	0.00030519	4.78271e-05
-0.17239	0.00152593	0.00152593	0.000239132
-0.17139	0.00030519	0.00030519	4.78271e-05
-0.17039	0.00122074	0.00122074	0.000191305
-0.16939	0.00091556	0.00091556	0.00014348
-0.16839	0.00030519	0.00030519	4.78271e-05
-0.16739	0.00152593	0.00152593	0.000239132
-0.16639	0.00030519	0.00030519	4.78271e-05
-0.16539	0.00366222	0.00366222	0.000573915
-0.16439	0.00274667	0.00274667	0.000430437
-0.16339	0.00091556	0.00091556	0.00014348
-0.16239	0.00183111	0.00183111	0.000286958
-0.16139	0.00152593	0.00152593	0.000239132
-0.16039	0.00152593	0.00152593	0.000239132
-0.15939	0.00122074	0.00122074	0.000191305
-0.15839	-0.00091556	0.00091556	-0.00014348
-0.15739	0.00152593	0.00152593	0.000239132
-0.15639	0.00091556	0.00091556	0.00014348
-0.15539	0.00030519	0.00030519	4.78271e-05
-0.15439	0.00122074	0.00122074	0.000191305
-0.15339	0.00091556	0.00091556	0.00014348
-0.15239	0.00152593	0.00152593	0.000239132
-0.15139	0.00091556	0.00091556	0.00014348
-0.15039	0.00122074	0.00122074	0.000191305
-0.14939	0.00152593	0.00152593	0.000239132
-0.14839	0.00122074	0.00122074	0.000191305
-0.14739	0.00152593	0.00152593	0.000239132
-0.14639	0.00183111	0.00183111	0.000286958
-0.14539	-0.00061037	0.00061037	-9.56526e-05
-0.14439	0.00030519	0.00030519	4.78271e-05
-0.14339	0.00030519	0.00030519	4.78271e-05
-0.14239	0.00061037	0.00061037	9.56526e-05
-0.14139	0.00244148	0.00244148	0.00038261
-0.14039	0.00091556	0.00091556	0.00014348
-0.13939	0.00183111	0.00183111	0.000286958
-0.13839	0.00030519	0.00030519	4.78271e-05
-0.13739	0.00122074	0.00122074	0.000191305
-0.13639	0.00061037	0.00061037	9.56526e-05
-0.13539	0.00061037	0.00061037	9.56526e-05
-0.13439	-0.00122074	0.00122074	-0.000191305
-0.13339	0.00091556	0.00091556	0.00014348
-0.13239	0.00152593	0.00152593	0.000239132
-0.13139	0.00122074	0.00122074	0.000191305
-0.13039	0.00274667	0.00274667	0.000430437
-0.12939	-0.00061037	0.00061037	-9.56526e-05
-0.12839	0.00183111	0.00183111	0.000286958
-0.12739	0.00061037	0.00061037	9.56526e-05
-0.12639	0.00091556	0.00091556	0.00014348
-0.12539	0.00183111	0.00183111	0.000286958
-0.12439	0.00152593	0.00152593	0.000239132
-0.12339	0.00152593	0.00152593	0.000239132
-0.12239	0.00244148	0.00244148	0.00038261
-0.12139	0.00061037	0.00061037	9.56526e-05
-0.12039	0.00091556	0.00091556	0.00014348
-0.11939	0.00061037	0.00061037	9.56526e-05
-0.11839	0	0	0
-0.11739	0.00091556	0.00091556	0.00014348
-0.11639	0.00183111	0.00183111	0.000286958
-0.11539	0	0	0
-0.11439	0.00091556	0.00091556	0.00014348
-0.11339	0.00091556	0.00091556	0.00014348
-0.11239	0.00091556	0.00091556	0.00014348
-0.11139	0.00152593	0.00152593	0.000239132
-0.11039	0.00122074	0.00122074	0.000191305
-0.10939	0.00030519	0.00030519	4.78271e-05
-0.10839	0.00091556	0.00091556	0.00014348
-0.10739	0.00091556	0.00091556	0.00014348
-0.10639	0.00091556	0.00091556	0.00014348
-0.10539	0.00183111	0.00183111	0.000286958
-0.10439	0.00244148	0.00244148	0.00038261
-0.10339	0.00183111	0.00183111	0.000286958
-0.10239	0.00030519	0.00030519	4.78271e-05
-0.10139	0.00061037	0.00061037	9.56526e-05
-0.10039	0.00122074	0.00122074	0.000191305
-0.0993902	0.00122074	0.00122074	0.000191305
-0.0983902	0.00091556	0.00091556	0.00014348
-0.0973902	0	0	0
-0.0963902	0.00183111	0.00183111	0.000286958
-0.0953902	0.00122074	0.00122074	0.000191305
-0.0943902	0.00183111	0.00183111	0.000286958
-0.0933902	0.00091556	0.00091556	0.00014348
-0.0923902	0.00183111	0.00183111	0.000286958
-0.0913902	0.00091556	0.00091556	0.00014348
-0.0903902	0.00183111	0.00183111	0.000286958
-0.0893902	0.00061037	0.00061037	9.56526e-05
-0.0883902	0.00152593	0.00152593	0.000239132
-0.0873902	0.00152593	0.00152593	0.000239132
-0.0863902	0.00244148	0.00244148	0.00038261
-0.0853902	0	0	0
-0.0843902	0.00274667	0.00274667	0.000430437
-0.0833902	0.00030519	0.00030519	4.78271e-05
-0.0823902	0.00152593	0.00152593	0.000239132
-0.0813902	0.00244148	0.00244148	0.00038261
-0.0803902	-0.00061037	0.00061037	-9.56526e-05
-0.0793902	0	0	0
-0.0783902	0.00091556	0.00091556	0.00014348
-0.0773902	0.00091556	0.00091556	0.00014348
-0.0763902	0.00122074	0.00122074	0.000191305
-0.0753902	0.00244148	0.00244148	0.00038261
-0.0743902	0.00183111	0.00183111	0.000286958
-0.0733902	0.00152593	0.00152593	0.000239132
-0.0723902	0.00244148	0.00244148	0.00038261
-0.0713902	0.00305185	0.00305185	0.000478263
-0.0703902	0.00152593	0.00152593	0.000239132
-0.0693902	0.00183111	0.00183111	0.000286958
-0.0683902	0.00091556	0.00091556	0.00014348
-0.0673902	0.00061037	0.00061037	9.56526e-05
-0.0663902	0.00061037	0.00061037	9.56526e-05
-0.0653902	0.00152593	0.00152593	0.000239132
-0.0643902	0.00244148	0.00244148	0.00038261
-0.0633902	0.00091556	0.00091556	0.00014348
-0.0623902	0.00030519	0.00030519	4.78271e-05
-0.0613902	0.00183111	0.00183111	0.000286958
-0.0603902	0.00183111	0.00183111	0.000286958
-0.0593902	0.00030519	0.00030519	4.78271e-05
-0.0583902	0.00091556	0.00091556	0.00014348
-0.0573902	0.00061037	0.00061037	9.56526e-05
-0.0563902	0.00061037	0.00061037	9.56526e-05
-0.0553902	0.00274667	0.00274667	0.000430437
-0.0543902	0.00183111	0.00183111	0.000286958
-0.0533902	0.00030519	0.00030519	4.78271e-05
-0.0523902	0.00183111	0.00183111	0.000286958
-0.0513902	0.00030519	0.00030519	4.78271e-05
-0.0503902	-0.00061037	0.00061037	-9.56526e-05
-0.0493902	0.00061037	0.00061037	9.56526e-05
-0.0483902	0.00061037	0.00061037	9.56526e-05
-0.0473902	0	0	0
-0.0463902	0.00122074	0.00122074	0.000191305
-0.0453902	0.00091556	0.00091556	0.00014348
-0.0443902	0.00030519	0.00030519	4.78271e-05
-0.0433902	0.00152593	0.00152593	0.000239132
-0.0423902	0.00152593	0.00152593	0.000239132
-0.0413902	0	0	0
-0.0403902	0.00061037	0.00061037	9.56526e-05
-0.0393902	0.00274667	0.00274667	0.000430437
-0.0383902	0.00061037	0.00061037	9.56526e-05
-0.0373902	0.00091556	0.00091556	0.00014348
-0.0363902	0.00091556	0.00091556	0.00014348
-0.0353902	0.00091556	0.00091556	0.00014348
-0.0343902	0.00091556	0.00091556	0.00014348
-0.0333902	0.00091556	0.00091556	0.00014348
-0.0323902	0.00183111	0.00183111	0.000286958
-0.0313902	0.00091556	0.00091556	0.00014348
-0.0303902	0.00122074	0.00122074	0.000191305
-0.0293902	0.00061037	0.00061037	9.56526e-05
-0.0283902	0.00061037	0.00061037	9.56526e-05
-0.0273902	0.00091556	0.00091556	0.00014348
-0.0263902	0.00152593	0.00152593	0.000239132
-0.0253902	0.00091556	0.00091556	0.00014348
-0.0243902	0.00152593	0.00152593	0.000239132
-0.0233902	0.00183111	0.00183111	0.000286958
-0.0223902	0.00122074	0.00122074	0.000191305
-0.0213902	0.00122074	0.00122074	0.000191305
-0.0203902	0.00061037	0.00061037	9.56526e-05
-0.0193902	0.00244148	0.00244148	0.00038261
-0.0183902	0.00122074	0.00122074	0.000191305
-0.0173902	0.00152593	0.00152593	0.000239132
-0.0163902	-0.00091556	0.00091556	-0.00014348
-0.0153902	0.00122074	0.00122074	0.000191305
-0.0143902	-0.00091556	0.00091556	-0.00014348
-0.0133902	0.00030519	0.00030519	4.78271e-05
-0.0123902	0.00061037	0.00061037	9.56526e-05
-0.0113902	0.00366222	0.00366222	0.000573915
-0.0103902	0.00305185	0.00305185	0.000478263
-0.00939022	0.00122074	0.00122074	0.000191305
-0.00839022	0.00122074	0.00122074	0.000191305
-0.00739022	0.00152593	0.00152593	0.000239132
-0.00639022	0.00091556	0.00091556	0.00014348
-0.00539022	0.00061037	0.00061037	9.56526e-05
-0.00439022	0.00305185	0.00305185	0.000478263
-0.00339022	0.00122074	0.00122074	0.000191305
-0.00239022	0.00183111	0.00183111	0.000286958
-0.00139022	0.00183111	0.00183111	0.000286958
-0.00039022	0.00152593	0.00152593	0.000239132
0.00060978	0.00061037	0.00061037	9.56526e-05
0.00160978	0.00091556	0.00091556	0.00014348
0.00260978	0.00152593	0.00152593	0.000239132
0.00360978	0.00061037	0.00061037	9.56526e-05
0.00460978	0.00183111	0.00183111	0.000286958
0.00560978	0.00366222	0.00366222	0.000573915
0.00660978	0.00366222	0.00366222	0.000573915
0.00760978	0.00091556	0.00091556	0.00014348
0.00860978	0.00305185	0.00305185	0.000478263
0.00960978	0.00122074	0.00122074	0.000191305
0.0106098	0.00152593	0.00152593	0.000239132
0.0116098	0.00091556	0.00091556	0.00014348
0.0126098	0.00152593	0.00152593	0.000239132
0.0136098	0.00061037	0.00061037	9.56526e-05
0.0146098	0.00122074	0.00122074	0.000191305
0.0156098	0.00061037	0.00061037	9.56526e-05
0.0166098	0.00091556	0.00091556	0.00014348
0.0176098	0.00152593	0.00152593	0.000239132
0.0186098	0.00122074	0.00122074	0.000191305
0.0196098	0.00091556	0.00091556	0.00014348
0.0206098	0.00183111	0.00183111	0.000286958
0.0216098	0.00122074	0.00122074	0.000191305
0.0226098	0.00061037	0.00061037	9.56526e-05
0.0236098	0.00030519	0.00030519	4.78271e-05
0.0246098	0.00183111	0.00183111	0.000286958
0.0256098	0.00030519	0.00030519	4.78271e-05
0.0266098	0.00122074	0.00122074	0.000191305
0.0276098	0.00122074	0.00122074	0.000191305
0.0286098	0.00152593	0.00152593	0.000239132
0.0296098	0.00244148	0.00244148	0.00038261
0.0306098	0.00183111	0.00183111	0.000286958
0.0316098	0.00183111	0.00183111	0.000286958
0.0326098	0.00030519	0.00030519	4.78271e-05
0.0336098	0.00091556	0.00091556	0.00014348
0.0346098	0.00091556	0.00091556	0.00014348
0.0356098	0.00061037	0.00061037	9.56526e-05
0.0366098	0.00152593	0.00152593	0.000239132
0.0376098	0.00152593	0.00152593	0.000239132
0.0386098	0.00244148	0.00244148	0.00038261
0.0396098	0.00152593	0.00152593	0.000239132
0.0406098	-0.00061037	0.00061037	-9.56526e-05
0.0416098	0.00030519	0.00030519	4.78271e-05
0.0426098	0.00152593	0.00152593	0.000239132
0.0436098	0.00091556	0.00091556	0.00014348
0.0446098	0.00335704	0.00335704	0.00052609
0.0456098	0.00030519	0.00030519	4.78271e-05
0.0466098	0.00152593	0.00152593	0.000239132
0.0476098	0.00274667	0.00274667	0.000430437
0.0486098	0.00244148	0.00244148	0.00038261
0.0496098	0.00244148	0.00244148	0.00038261
0.0506098	0.00183111	0.00183111	0.000286958
0.0516098	0.00152593	0.00152593	0.000239132
0.0526098	0.00030519	0.00030519	4.78271e-05
0.0536098	0.00152593	0.00152593	0.000239132
0.0546098	0.00152593	0.00152593	0.000239132
0.0556098	0.00183111	0.00183111	0.000286958
0.0566098	0.00091556	0.00091556	0.00014348
0.0576098	0.00152593	0.00152593	0.000239132
0.0586098	0.00091556	0.00091556	0.00014348
0.0596098	0.00091556	0.00091556	0.00014348
0.0606098	0.00122074	0.00122074	0.000191305
0.0616098	0.00061037	0.00061037	9.56526e-05
0.0626098	0.00030519	0.00030519	4.78271e-05
0.0636098	0.00183111	0.00183111	0.000286958
0.0646098	0.00091556	0.00091556	0.00014348
0.0656098	0.00152593	0.00152593	0.000239132
0.0666098	0.00274667	0.00274667	0.000430437
0.0676098	0.00122074	0.00122074	0.000191305
0.0686098	0.00030519	0.00030519	4.78271e-05
0.0696098	0.00122074	0.00122074	0.000191305
0.0706098	0.00122074	0.00122074	0.000191305
0.0716098	0.00091556	0.00091556	0.00014348
0.0726098	0.00183111	0.00183111	0.000286958
0.0736098	0.00122074	0.00122074	0.000191305
0.0746098	-0.00061037	0.00061037	-9.56526e-05
0.0756098	0.00061037	0.00061037	9.56526e-05
0.0766098	0.00091556	0.00091556	0.00014348
0.0776098	-0.00061037	0.00061037	-9.56526e-05
0.0786098	-0.00061037	0.00061037	-9.56526e-05
0.0796098	0.00183111	0.00183111	0.000286958
0.0806098	0.00122074	0.00122074	0.000191305
0.0816098	0.00061037	0.00061037	9.56526e-05
0.0826098	0.00152593	0.00152593	0.000239132
0.0836098	0.00305185	0.00305185	0.000478263
0.0846098	0	0	0
0.0856098	0.00122074	0.00122074	0.000191305
0.0866098	0.00274667	0.00274667	0.000430437
0.0876098	0.00366222	0.00366222	0.000573915
0.0886098	0.00091556	0.00091556	0.00014348
0.0896098	0.00183111	0.00183111	0.000286958
0.0906098	0.00244148	0.00244148	0.00038261
0.0916098	0	0	0
0.0926098	0.00183111	0.00183111	0.000286958
0.0936098	0.00091556	0.00091556	0.00014348
0.0946098	0.00122074	0.00122074	0.000191305
0.0956098	0.00183111	0.00183111	0.000286958
0.0966098	0.00305185	0.00305185	0.000478263
0.0976098	0.00091556	0.00091556	0.00014348
0.0986098	0.00152593	0.00152593	0.000239132
0.0996098	0.00061037	0.00061037	9.56526e-05
0.10061	0.00030519	0.00030519	4.78271e-05
0.10161	0.00030519	0.00030519	4.78271e-05
0.10261	0.00183111	0.00183111	0.000286958
0.10361	0.00091556	0.00091556	0.00014348
0.10461	-0.00061037	0.00061037	-9.56526e-05
0.10561	0.00061037	0.00061037	9.56526e-05
0.10661	0.00030519	0.00030519	4.78271e-05
0.10761	0.00030519	0.00030519	4.78271e-05
0.10861	-0.00122074	0.00122074	-0.000191305
0.10961	0.00244148	0.00244148	0.00038261
0.11061	0.00244148	0.00244148	0.00038261
0.11161	0.00183111	0.00183111	0.000286958
0.11261	0.00061037	0.00061037	9.56526e-05
0.11361	0.00061037	0.00061037	9.56526e-05
0.11461	0.00122074	0.00122074	0.000191305
0.11561	0.00030519	0.00030519	4.78271e-05
0.11661	0.00152593	0.00152593	0.000239132
0.11761	0.00183111	0.00183111	0.000286958
0.11861	0.00091556	0.00091556	0.00014348
0.11961	0.00274667	0.00274667	0.000430437
0.12061	0.00122074	0.00122074	0.000191305
0.12161	0.00122074	0.00122074	0.000191305
0.12261	0	0	0
0.12361	0.00244148	0.00244148	0.00038261
0.12461	0	0	0
0.12561	0.00335704	0.00335704	0.00052609
0.12661	0.00091556	0.00091556	0.00014348
0.12761	0.00061037	0.00061037	9.56526e-05
0.12861	0.00244148	0.00244148	0.00038261
0.12961	0	0	0
0.13061	0.00122074	0.00122074	0.000191305
0.13161	0.00091556	0.00091556	0.00014348
0.13261	0.00396741	0.00396741	0.000621742
0.13361	0.00152593	0.00152593	0.000239132
0.13461	0.00274667	0.00274667	0.000430437
0.13561	0.00091556	0.00091556	0.00014348
0.13661	0.00061037	0.00061037	9.56526e-05
0.13761	0.00152593	0.00152593	0.000239132
0.13861	0.00183111	0.00183111	0.000286958
0.13961	0.00152593	0.00152593	0.000239132
0.14061	0.00091556	0.00091556	0.00014348
0.14161	0.00183111	0.00183111	0.000286958
0.14261	0.00152593	0.00152593	0.000239132
0.14361	0.00091556	0.00091556	0.00014348
0.14461	0.00061037	0.00061037	9.56526e-05
0.14561	0.00122074	0.00122074	0.000191305
0.14661	0	0	0
0.14761	0.00152593	0.00152593	0.000239132
0.14861	0.00091556	0.00091556	0.00014348
0.14961	0.00030519	0.00030519	4.78271e-05
0.15061	0.00152593	0.00152593	0.000239132
0.15161	0.00061037	0.00061037	9.56526e-05
0.15261	0.00091556	0.00091556	0.00014348
0.15361	0.00122074	0.00122074	0.000191305
0.15461	0.00152593	0.00152593	0.000239132
0.15561	0.00061037	0.00061037	9.56526e-05
0.15661	-0.00061037	0.00061037	-9.56526e-05
0.15761	0.00244148	0.00244148	0.00038261
0.15861	0.00061037	0.00061037	9.56526e-05
0.15961	0.00122074	0.00122074	0.000191305
0.16061	0.00122074	0.00122074	0.000191305
0.16161	0.00183111	0.00183111	0.000286958
0.16261	0.00061037	0.00061037	9.56526e-05
0.16361	0.00061037	0.00061037	9.56526e-05
0.16461	0.00152593	0.00152593	0.000239132
0.16561	0.00244148	0.00244148	0.00038261
0.16661	0.00152593	0.00152593	0.000239132
0.16761	0.00122074	0.00122074	0.000191305
0.16861	0.00091556	0.00091556	0.00014348
0.16961	0.00122074	0.00122074	0.000191305
0.17061	0.00122074	0.00122074	0.000191305
0.17161	0.00061037	0.00061037	9.56526e-05
0.17261	0.00122074	0.00122074	0.000191305
0.17361	-0.00091556	0.00091556	-0.00014348
0.17461	0.00061037	0.00061037	9.56526e-05
0.17561	0.00244148	0.00244148	0.00038261
0.17661	0.00030519	0.00030519	4.78271e-05
0.17761	0.00183111	0.00183111	0.000286958
0.17861	0.00030519	0.00030519	4.78271e-05
0.17961	0.00091556	0.00091556	0.00014348
0.18061	0	0	0
0.18161	0.00030519	0.00030519	4.78271e-05
0.18261	0.00091556	0.00091556	0.00014348
0.18361	0.00061037	0.00061037	9.56526e-05
0.18461	0.00061037	0.00061037	9.56526e-05
0.18561	0.00091556	0.00091556	0.00014348
0.18661	-0.00091556	0.00091556	-0.00014348
0.18761	0.00061037	0.00061037	9.56526e-05
0.18861	0.00152593	0.00152593	0.000239132
0.18961	0.00030519	0.00030519	4.78271e-05
0.19061	0.00061037	0.00061037	9.56526e-05
0.19161	0	0	0
0.19261	0	0	0
0.19361	0.00122074	0.00122074	0.000191305
0.19461	0.00091556	0.00091556	0.00014348
0.19561	0.00091556	0.00091556	0.00014348
0.19661	0.00030519	0.00030519	4.78271e-05
0.19761	0.00183111	0.00183111	0.000286958
0.19861	0.00030519	0.00030519	4.78271e-05
0.19961	0.00122074	0.00122074	0.000191305
0.20061	0.00152593	0.00152593	0.000239132
0.20161	0.00152593	0.00152593	0.000239132
0.20261	0.00152593	0.00152593	0.000239132
0.20361	0.00061037	0.00061037	9.56526e-05
0.20461	0.00030519	0.00030519	4.78271e-05
0.20561	0.00091556	0.00091556	0.00014348
0.20661	0.00091556	0.00091556	0.00014348
0.20761	0.00091556	0.00091556	0.00014348
0.20861	0.00183111	0.00183111	0.000286958
0.20961	0.00152593	0.00152593	0.000239132
0.21061	0.00274667	0.00274667	0.000430437
0.21161	0.00091556	0.00091556	0.00014348
0.21261	0.00152593	0.00152593	0.000239132
0.21361	0.00305185	0.00305185	0.000478263
0.21461	0.00274667	0.00274667	0.000430437
0.21561	0.00030519	0.00030519	4.78271e-05
0.21661	0.00335704	0.00335704	0.00052609
0.21761	0.00183111	0.00183111	0.000286958
0.21861	-0.00061037	0.00061037	-9.56526e-05
0.21961	0.00152593	0.00152593	0.000239132
0.22061	0.00122074	0.00122074	0.000191305
0.22161	0.00152593	0.00152593	0.000239132
0.22261	0.00030519	0.00030519	4.78271e-05
0.22361	0.00305185	0.00305185	0.000478263
0.22461	0.00122074	0.00122074	0.000191305
0.22561	0.00183111	0.00183111	0.000286958
0.22661	0.00152593	0.00152593	0.000239132
0.22761	0.00122074	0.00122074	0.000191305
0.22861	0.00152593	0.00152593	0.000239132
0.22961	0.00061037	0.00061037	9.56526e-05
0.23061	0.00183111	0.00183111	0.000286958
0.23161	0.00305185	0.00305185	0.000478263
0.23261	0	0	0
0.23361	0.00061037	0.00061037	9.56526e-05
0.23461	0.00061037	0.00061037	9.56526e-05
0.23561	0.00244148	0.00244148	0.00038261
0.23661	0.00091556	0.00091556	0.00014348
0.23761	0.00305185	0.00305185	0.000478263
0.23861	0.00183111	0.00183111	0.000286958
0.23961	0.00274667	0.00274667	0.000430437
0.24061	0.00091556	0.00091556	0.00014348
0.24161	0.00091556	0.00091556	0.00014348
0.24261	-0.00152593	0.00152593	-0.000239132
0.24361	0.00122074	0.00122074	0.000191305
0.24461	0.00122074	0.00122074	0.000191305
0.24561	0.00061037	0.00061037	9.56526e-05
0.24661	0.00152593	0.00152593	0.000239132
0.24761	-0.00061037	0.00061037	-9.56526e-05
0.24861	-0.00061037	0.00061037	-9.56526e-05
0.24961	0.00183111	0.00183111	0.000286958
0.25061	-0.00152593	0.00152593	-0.000239132
0.25161	0.00122074	0.00122074	0.000191305
0.25261	0.00030519	0.00030519	4.78271e-05
0.25361	0.00244148	0.00244148	0.00038261
0.25461	0.00152593	0.00152593	0.000239132
0.25561	0.00274667	0.00274667	0.000430437
0.25661	0.00183111	0.00183111	0.000286958
0.25761	0.00091556	0.00091556	0.00014348
0.25861	0.00091556	0.00091556	0.00014348
0.25961	0.00183111	0.00183111	0.000286958
0.26061	0.00152593	0.00152593	0.000239132
0.26161	0.00091556	0.00091556	0.00014348
0.26261	0.00122074	0.00122074	0.000191305
0.26361	0.00122074	0.00122074	0.000191305
0.26461	0.00152593	0.00152593	0.000239132
0.26561	0.00183111	0.00183111	0.000286958
0.26661	0.00274667	0.00274667	0.000430437
0.26761	0.00122074	0.00122074	0.000191305
0.26861	0.00122074	0.00122074	0.000191305
0.26961	-0.00061037	0.00061037	-9.56526e-05
0.27061	0.00091556	0.00091556	0.00014348
0.27161	0.00152593	0.00152593	0.000239132
0.27261	0.00091556	0.00091556	0.00014348
0.27361	0.00122074	0.00122074	0.000191305
0.27461	0.00152593	0.00152593	0.000239132
0.27561	0.00091556	0.00091556	0.00014348
0.27661	0.00122074	0.00122074	0.000191305
0.27761	0.00061037	0.00061037	9.56526e-05
0.27861	0.00152593	0.00152593	0.000239132
0.27961	0.00244148	0.00244148	0.00038261
0.28061	0	0	0
0.28161	0.00152593	0.00152593	0.000239132
0.28261	0.00091556	0.00091556	0.00014348
0.28361	0.00122074	0.00122074	0.000191305
0.28461	0.00274667	0.00274667	0.000430437
0.28561	0.00122074	0.00122074	0.000191305
0.28661	0.00183111	0.00183111	0.000286958
0.28761	0.00244148	0.00244148	0.00038261
0.28861	0.00091556	0.00091556	0.00014348
0.28961	0.00061037	0.00061037	9.56526e-05
0.29061	0.00183111	0.00183111	0.000286958
0.29161	0.00152593	0.00152593	0.000239132
0.29261	0.00061037	0.00061037	9.56526e-05
0.29361	0.00152593	0.00152593	0.000239132
0.29461	0.00122074	0.00122074	0.000191305
0.29561	0.00244148	0.00244148	0.00038261
0.29661	0.00274667	0.00274667	0.000430437
0.29761	0.00091556	0.00091556	0.00014348
0.29861	0.00183111	0.00183111	0.000286958
0.29961	0.00091556	0.00091556	0.00014348
0.30061	0	0	0
0.30161	0.00244148	0.00244148	0.00038261
0.30261	0.00091556	0.00091556	0.00014348
0.30361	0.00122074	0.00122074	0.000191305
0.30461	0.00030519	0.00030519	4.78271e-05
0.30561	0.00030519	0.00030519	4.78271e-05
0.30661	0.00122074	0.00122074	0.000191305
0.30761	0.00366222	0.00366222	0.000573915
0.30861	0.00305185	0.00305185	0.000478263
0.30961	0.00061037	0.00061037	9.56526e-05
0.31061	0.00152593	0.00152593	0.000239132
0.31161	0	0	0
0.31261	0.00244148	0.00244148	0.00038261
0.31361	0	0	0
0.31461	0.00152593	0.00152593	0.000239132
0.31561	0.00122074	0.00122074	0.000191305
0.31661	-0.00061037	0.00061037	-9.56526e-05
0.31761	0.00061037	0.00061037	9.56526e-05
0.31861	0.00122074	0.00122074	0.000191305
0.31961	0.00152593	0.00152593	0.000239132
0.32061	-0.00061037	0.00061037	-9.56526e-05
0.32161	0.00244148	0.00244148	0.00038261
0.32261	0.00061037	0.00061037	9.56526e-05
0.32361	0.00030519	0.00030519	4.78271e-05
0.32461	0	0	0
0.32561	0.00122074	0.00122074	0.000191305
0.32661	-0.00091556	0.00091556	-0.00014348
0.32761	0.00091556	0.00091556	0.00014348
0.32861	0.00030519	0.00030519	4.78271e-05
0.32961	0.00091556	0.00091556	0.00014348
0.33061	0.00122074	0.00122074	0.000191305
0.33161	0.00152593	0.00152593	0.000239132
0.33261	0.00152593	0.00152593	0.000239132
0.33361	0.00183111	0.00183111	0.000286958
0.33461	0.00183111	0.00183111	0.000286958
0.33561	0.00091556	0.00091556	0.00014348
0.33661	0.00152593	0.00152593	0.000239132
0.33761	0.00122074	0.00122074	0.000191305
0.33861	0.00030519	0.00030519	4.78271e-05
0.33961	0.00152593	0.00152593	0.000239132
0.34061	0.00061037	0.00061037	9.56526e-05
0.34161	0.00122074	0.00122074	0.000191305
0.34261	0.00335704	0.00335704	0.00052609
0.34361	0	0	0
0.34461	0.00152593	0.00152593	0.000239132
0.34561	0.00091556	0.00091556	0.00014348
0.34661	0.00030519	0.00030519	4.78271e-05
0.34761	0.00244148	0.00244148	0.00038261
0.34861	0.00030519	0.00030519	4.78271e-05
0.34961	0.00061037	0.00061037	9.56526e-05
0.35061	0.00183111	0.00183111	0.000286958
0.35161	0.00061037	0.00061037	9.56526e-05
0.35261	0.00152593	0.00152593	0.000239132
0.35361	0.00091556	0.00091556	0.00014348
0.35461	0.00030519	0.00030519	4.78271e-05
0.35561	0.00091556	0.00091556	0.00014348
0.35661	0.00091556	0.00091556	0.00014348
0.35761	0.00183111	0.00183111	0.000286958
0.35861	0.00152593	0.00152593	0.000239132
0.35961	0.00091556	0.00091556	0.00014348
0.36061	0.00091556	0.00091556	0.00014348
0.36161	0.00091556	0.00091556	0.00014348
0.36261	0.00183111	0.00183111	0.000286958
0.36361	-0.00061037	0.00061037	-9.56526e-05
0.36461	0.00061037	0.00061037	9.56526e-05
0.36561	0.00244148	0.00244148	0.00038261
0.36661	0.00152593	0.00152593	0.000239132
0.36761	0.00091556	0.00091556	0.00014348
0.36861	0.00152593	0.00152593	0.000239132
0.36961	0.00061037	0.00061037	9.56526e-05
0.37061	0.00122074	0.00122074	0.000191305
0.37161	0	0	0
0.37261	0.00030519	0.00030519	4.78271e-05
0.37361	0.00122074	0.00122074	0.000191305
0.37461	0.00122074	0.00122074	0.000191305
0.37561	0.00122074	0.00122074	0.000191305
0.37661	0.00244148	0.00244148	0.00038261
0.37761	0.00091556	0.00091556	0.00014348
0.37861	-0.00061037	0.00061037	-9.56526e-05
0.37961	0.00030519	0.00030519	4.78271e-05
0.38061	-0.00122074	0.00122074	-0.000191305
0.38161	0.00244148	0.00244148	0.00038261
0.38261	0.00122074	0.00122074	0.000191305
0.38361	0.00274667	0.00274667	0.000430437
0.38461	0.00061037	0.00061037	9.56526e-05
0.38561	-0.00091556	0.00091556	-0.00014348
0.38661	-0.00061037	0.00061037	-9.56526e-05
0.38761	-0.0021363	0.0021363	-0.000334785
0.38861	-0.00518815	0.00518815	-0.000813048
0.38961	-0.00946074	0.00946074	-0.00148262
0.39061	-0.011597	0.011597	-0.0018174
0.39161	-0.0109867	0.0109867	-0.00172175
0.39261	-0.0103763	0.0103763	-0.00162609
0.39361	-0.00579852	0.00579852	-0.0009087
0.39461	0.00091556	0.00091556	0.00014348
0.39561	0.00976592	0.00976592	0.00153044
0.39661	0.0173955	0.0173955	0.0027261
0.39761	0.0253304	0.0253304	0.00396958
0.39861	0.0326548	0.0326548	0.00511741
0.39961	0.0384533	0.0384533	0.00602611
0.40061	0.0421155	0.0421155	0.00660003
0.40161	0.0439466	0.0439466	0.00688699
0.40261	0.0424207	0.0424207	0.00664786
0.40361	0.0350963	0.0350963	0.00550002
0.40461	0.0222785	0.0222785	0.00349132
0.40561	0.00183111	0.00183111	0.000286958
0.40661	-0.0210578	0.0210578	-0.00330001
0.40761	-0.0460829	0.0460829	-0.00722177
0.40861	-0.0698874	0.0698874	-0.0109522
0.40961	-0.0878933	0.0878933	-0.013774
0.41061	-0.101627	0.101627	-0.0159262
0.41161	-0.10651	0.10651	-0.0166914
0.41261	-0.105899	0.105899	-0.0165957
0.41361	-0.0967437	0.0967437	-0.0151609
0.41461	-0.077517	0.077517	-0.0121479
0.41561	-0.0521867	0.0521867	-0.0081783
0.41661	-0.013123	0.013123	-0.00205653
0.41761	0.0292978	0.0292978	0.00459132
0.41861	0.0772118	0.0772118	0.0121001
0.41961	0.123905	0.123905	0.0194175
0.42061	0.166021	0.166021	0.0260175
0.42161	0.194708	0.194708	0.0305132
0.42261	0.212104	0.212104	0.0332393
0.42361	0.213324	0.213324	0.0334306
0.42461	0.19837	0.19837	0.0310871
0.42561	0.167547	0.167547	0.0262566
0.42661	0.12421	0.12421	0.0194653
0.42761	0.0683615	0.0683615	0.0107131
0.42861	0.00061037	0.00061037	9.56526e-05
0.42961	-0.0778222	0.0778222	-0.0121957
0.43061	-0.159001	0.159001	-0.0249175
0.43161	-0.234382	0.234382	-0.0367306
0.43261	-0.296945	0.296945	-0.046535
0.43361	-0.339061	0.339061	-0.053135
0.43461	-0.355846	0.355846	-0.0557655
0.43561	-0.346995	0.346995	-0.0543785
0.43661	-0.310373	0.310373	-0.0486393
0.43761	-0.248421	0.248421	-0.0389306
0.43861	-0.169683	0.169683	-0.0265914
0.43961	-0.0790429	0.0790429	-0.012387
0.44061	0.0262459	0.0262459	0.00411306
0.44161	0.130314	0.130314	0.0204218
0.44261	0.237129	0.237129	0.037161
0.44361	0.331736	0.331736	0.0519872
0.44461	0.414136	0.414136	0.0649003
0.44561	0.470595	0.470595	0.0737481
0.44661	0.50325	0.50325	0.0788656
0.44761	0.500503	0.500503	0.0784351
0.44861	0.466018	0.466018	0.0730307
0.44961	0.397046	0.397046	0.062222
0.45061	0.297861	0.297861	0.0466785
0.45161	0.172124	0.172124	0.026974
0.45261	0.0244148	0.0244148	0.0038261
0.45361	-0.134892	0.134892	-0.0211392
0.45461	-0.297861	0.297861	-0.0466785
0.45561	-0.454115	0.454115	-0.0711655
0.45661	-0.586566	0.586566	-0.0919221
0.45761	-0.688192	0.688192	-0.107848
0.45861	-0.7416	0.7416	-0.116218
0.45961	-0.7416	0.7416	-0.116218
0.46061	-0.68453	0.68453	-0.107274
0.46161	-0.5768	0.5768	-0.0903917
0.46261	-0.425428	0.425428	-0.0666699
0.46361	-0.244148	0.244148	-0.038261
0.46461	-0.0448622	0.0448622	-0.00703047
0.46561	0.158086	0.158086	0.024774
0.46661	0.355846	0.355846	0.0557655
0.46761	0.534379	0.534379	0.0837438
0.46861	0.691855	0.691855	0.108422
0.46961	0.810266	0.810266	0.126979
0.47061	0.888699	0.888699	0.13927
0.47161	0.922269	0.922269	0.144531
0.47261	0.898465	0.898465	0.140801
0.47361	0.820643	0.820643	0.128605
0.47461	0.686666	0.686666	0.107609
0.47561	0.498062	0.498062	0.0780525
0.47661	0.260933	0.260933	0.0408915
0.47761	-0.0100711	0.0100711	-0.00157827
0.47861	-0.298776	0.298776	-0.0468219
0.47961	-0.595416	0.595416	-0.0933091
0.48061	-0.869472	0.869472	-0.136257
0.48161	-1.09134	1.09134	-0.171027
0.48261	-1.24363	1.24363	-0.194892
0.48361	-1.30406	1.30406	-0.204362
0.48461	-1.2653	1.2653	-0.198288
0.48561	-1.13102	1.13102	-0.177244
0.48661	-0.912503	0.912503	-0.143001
0.48761	-0.629597	0.629597	-0.0986656
0.48861	-0.310678	0.310678	-0.0486872
0.48961	0.0238044	0.0238044	0.00373045
0.49061	0.352489	0.352489	0.0552394
0.49161	0.656148	0.656148	0.102827
0.49261	0.917692	0.917692	0.143814
0.49361	1.13163	1.13163	0.17734
0.49461	1.28452	1.28452	0.201301
0.49561	1.37577	1.37577	0.215601
0.49661	1.3947	1.3947	0.218566
0.49761	1.33763	1.33763	0.209623
0.49861	1.20121	1.20121	0.188244
0.49961	0.988189	0.988189	0.154862
0.50061	0.702536	0.702536	0.110096
0.50161	0.348216	0.348216	0.0545698
0.50261	-0.0546281	0.0546281	-0.00856091
0.50361	-0.484634	0.484634	-0.0759482
0.50461	-0.91464	0.91464	-0.143335
0.50561	-1.30894	1.30894	-0.205127
0.50661	-1.61748	1.61748	-0.253479
0.50761	-1.8189	1.8189	-0.285045
0.50861	-1.88208	1.88208	-0.294945
0.50961	-1.8012	1.8012	-0.282271
0.51061	-1.58299	1.58299	-0.248075
0.51161	-1.25034	1.25034	-0.195944
0.51261	-0.838954	0.838954	-0.131474
0.51361	-0.381176	0.381176	-0.059735
0.51461	0.0872829	0.0872829	0.0136783
0.51561	0.533769	0.533769	0.0836482
0.51661	0.933561	0.933561	0.146301
0.51761	1.2711	1.2711	0.199197
0.51861	1.53203	1.53203	0.240088
0.51961	1.713	1.713	0.268449
0.52061	1.80822	1.80822	0.283371
0.52161	1.81555	1.81555	0.284519
0.52261	1.7304	1.7304	0.271175
0.52361	1.55004	1.55004	0.24291
0.52461	1.27934	1.27934	0.200488
0.52561	0.919828	0.919828	0.144148
0.52661	0.479141	0.479141	0.0750873
0.52761	-0.0283822	0.0283822	-0.00444784
0.52861	-0.578936	0.578936	-0.0907265
0.52961	-1.1301	1.1301	-0.177101
0.53061	-1.63701	1.63701	-0.25654
0.53161	-2.04627	2.04627	-0.320675
0.53261	-2.31422	2.31422	-0.362667
0.53361	-2.40303	2.40303	-0.376584
0.53461	-2.30354	2.30354	-0.360993
0.53561	-2.0249	2.0249	-0.317327
0.53661	-1.60527	1.60527	-0.251566
0.53761	-1.07791	1.07791	-0.168923
0.53861	-0.500503	0.500503	-0.0784351
0.53961	0.0833155	0.0833155	0.0130566
0.54061	0.636311	0.636311	0.0997178
0.54161	1.12644	1.12644	0.176527
0.54261	1.53172	1.53172	0.24004
0.54361	1.8421	1.8421	0.288679
0.54461	2.05634	2.05634	0.322254
0.54561	2.16529	2.16529	0.339328
0.54661	2.17231	2.17231	0.340427
0.54761	2.07404	2.07404	0.325028
0.54861	1.87139	1.87139	0.293271
0.54961	1.55828	1.55828	0.244201
0.55061	1.14383	1.14383	0.179253
0.55161	0.634785	0.634785	0.0994787
0.55261	0.0424207	0.0424207	0.00664786
0.55361	-0.599078	0.599078	-0.093883
0.55461	-1.25004	1.25004	-0.195896
0.55561	-1.85461	1.85461	-0.29064
0.55661	-2.35023	2.35023	-0.36831
0.55761	-2.68288	2.68288	-0.420441
0.55861	-2.80892	2.80892	-0.440193
0.55961	-2.71035	2.71035	-0.424745
0.56061	-2.40577	2.40577	-0.377015
0.56161	-1.92724	1.92724	-0.302023
0.56261	-1.3242	1.3242	-0.207518
0.56361	-0.658589	0.658589	-0.103209
0.56461	0.0210578	0.0210578	0.00330001
0.56561	0.661641	0.661641	0.103687
0.56661	1.22684	1.22684	0.192262
0.56761	1.69652	1.69652	0.265866
0.56861	2.05054	2.05054	0.321345
0.56961	2.29377	2.29377	0.359462
0.57061	2.41981	2.41981	0.379215
0.57161	2.42958	2.42958	0.380745
0.57261	2.32826	2.32826	0.364867
0.57361	2.11371	2.11371	0.331245
0.57461	1.78381	1.78381	0.279545
0.57561	1.34343	1.34343	0.210531
0.57661	0.798364	0.798364	0.125114
0.57761	0.166631	0.166631	0.0261132
0.57861	-0.529801	0.529801	-0.0830264
0.57961	-1.24943	1.24943	-0.195801
0.58061	-1.92602	1.92602	-0.301832
0.58161	-2.50008	2.50008	-0.391793
0.58261	-2.90262	2.90262	-0.454876
0.58361	-3.08115	3.08115	-0.482854
0.58461	-3.01675	3.01675	-0.472763
0.58561	-2.71615	2.71615	-0.425654
0.58661	-2.21717	2.21717	-0.347458
0.58761	-1.57262	1.57262	-0.246449
0.58861	-0.847804	0.847804	-0.132861
0.58961	-0.106204	0.106204	-0.0166435
0.59061	0.598773	0.598773	0.0938352
0.59161	1.22959	1.22959	0.192692
0.59261	1.75451	1.75451	0.274953
0.59361	2.1601	2.1601	0.338515
0.59461	2.43782	2.43782	0.382037
0.59561	2.59011	2.59011	0.405902
0.59661	2.6191	2.6191	0.410445
0.59761	2.52785	2.52785	0.396145
0.59861	2.31452	2.31452	0.362715
0.59961	1.9834	1.9834	0.310823
0.60061	1.53233	1.53233	0.240136
0.60161	0.967742	0.967742	0.151657
0.60261	0.303964	0.303964	0.047635
0.60361	-0.433973	0.433973	-0.068009
0.60461	-1.20151	1.20151	-0.188292
0.60561	-1.93762	1.93762	-0.303649
0.60661	-2.56844	2.56844	-0.402506
0.60761	-3.02622	3.02622	-0.474245
0.60861	-3.24992	3.24992	-0.509302
0.60961	-3.21726	3.21726	-0.504185
0.61061	-2.93527	2.93527	-0.459993
0.61161	-2.43751	2.43751	-0.381989
0.61261	-1.77984	1.77984	-0.278923
0.61361	-1.02634	1.02634	-0.16084
0.61461	-0.242317	0.242317	-0.0379741
0.61561	0.512101	0.512101	0.0802525
0.61661	1.18473	1.18473	0.185662
0.61761	1.75695	1.75695	0.275336
0.61861	2.19825	2.19825	0.344493
0.61961	2.50862	2.50862	0.393132
0.62061	2.6838	2.6838	0.420584
0.62161	2.73019	2.73019	0.427854
0.62261	2.64779	2.64779	0.414941
0.62361	2.4424	2.4424	0.382754
0.62461	2.11341	2.11341	0.331197
0.62561	1.66417	1.66417	0.260797
0.62661	1.10111	1.10111	0.172557
0.62761	0.435194	0.435194	0.0682003
0.62861	-0.311289	0.311289	-0.0487828
0.62961	-1.09592	1.09592	-0.171744
0.63061	-1.86224	1.86224	-0.291836
0.63161	-2.5309	2.5309	-0.396623
0.63261	-3.03903	3.03903	-0.476254
0.63361	-3.31645	3.31645	-0.519728
0.63461	-3.33262	3.33262	-0.522263
0.63561	-3.08481	3.08481	-0.483428
0.63661	-2.61055	2.61055	-0.409106
0.63761	-1.95929	1.95929	-0.307045
0.63861	-1.20029	1.20029	-0.188101
0.63961	-0.401013	0.401013	-0.0628438
0.64061	0.380261	0.380261	0.0595916
0.64161	1.09165	1.09165	0.171075
0.64261	1.69561	1.69561	0.265723
0.64361	2.17658	2.17658	0.341097
0.64461	2.51625	2.51625	0.394328
0.64561	2.72225	2.72225	0.426611
0.64661	2.79519	2.79519	0.438041
0.64761	2.73598	2.73598	0.428763
0.64861	2.54768	2.54768	0.399254
0.64961	2.23487	2.23487	0.350232
0.65061	1.79723	1.79723	0.281649
0.65161	1.23875	1.23875	0.194127
0.65261	0.571917	0.571917	0.0896265
0.65361	-0.186163	0.186163	-0.029174
0.65461	-0.989715	0.989715	-0.155101
0.65561	-1.78167	1.78167	-0.27921
0.65661	-2.49062	2.49062	-0.39031
0.65761	-3.03568	3.03568	-0.475728
0.65861	-3.35185	3.35185	-0.525276
0.65961	-3.40464	3.40464	-0.53355
0.66061	-3.18827	3.18827	-0.499641
0.66161	-2.73659	2.73659	-0.428858
0.66261	-2.09845	2.09845	-0.328854
0.66361	-1.34159	1.34159	-0.210244
0.66461	-0.531632	0.531632	-0.0833134
0.66561	0.266121	0.266121	0.0417045
0.66661	1.00101	1.00101	0.15687
0.66761	1.63152	1.63152	0.255679
0.66861	2.13721	2.13721	0.334928
0.66961	2.5074	2.5074	0.392941
0.67061	2.73385	2.73385	0.428428
0.67161	2.82662	2.82662	0.442967
0.67261	2.78329	2.78329	0.436176
0.67361	2.61086	2.61086	0.409154
0.67461	2.30659	2.30659	0.361471
0.67561	1.88208	1.88208	0.294945
0.67661	1.33305	1.33305	0.208905
0.67761	0.675069	0.675069	0.105792
0.67861	-0.0778222	0.0778222	-0.0121957
0.67961	-0.880459	0.880459	-0.137979
0.68061	-1.68218	1.68218	-0.263619
0.68161	-2.40883	2.40883	-0.377493
0.68261	-2.98532	2.98532	-0.467837
0.68361	-3.33995	3.33995	-0.523411
0.68461	-3.43333	3.43333	-0.538046
0.68561	-3.2548	3.2548	-0.510067
0.68661	-2.83151	2.83151	-0.443732
0.68761	-2.2129	2.2129	-0.346788
0.68861	-1.46489	1.46489	-0.229566
0.68961	-0.658284	0.658284	-0.103161
0.69061	0.147099	0.147099	0.0230523
0.69161	0.899075	0.899075	0.140896
0.69261	1.55278	1.55278	0.24334
0.69361	2.08258	2.08258	0.326367
0.69461	2.47597	2.47597	0.388015
0.69561	2.72927	2.72927	0.427711
0.69661	2.84371	2.84371	0.445645
0.69761	2.82113	2.82113	0.442106
0.69861	2.66732	2.66732	0.418002
0.69961	2.3838	2.3838	0.373571
0.70061	1.97394	1.97394	0.30934
0.70161	1.43651	1.43651	0.225118
0.70261	0.785546	0.785546	0.123105
0.70361	0.0320444	0.0320444	0.00502176
0.70461	-0.7828	0.7828	-0.122674
0.70561	-1.60558	1.60558	-0.251614
0.70661	-2.36152	2.36152	-0.37008
0.70761	-2.96915	2.96915	-0.465302
0.70861	-3.35704	3.35704	-0.526089
0.70961	-3.47697	3.47697	-0.544885
0.71061	-3.32072	3.32072	-0.520398
0.71161	-2.91665	2.91665	-0.457076
0.71261	-2.30842	2.30842	-0.361758
0.71361	-1.56255	1.56255	-0.244871
0.71461	-0.751976	0.751976	-0.117844
0.71561	0.0646992	0.0646992	0.0101392
0.71661	0.830103	0.830103	0.130088
0.71761	1.49998	1.49998	0.235066
0.71861	2.05237	2.05237	0.321632
0.71961	2.46376	2.46376	0.386102
0.72061	2.73568	2.73568	0.428715
0.72161	2.86355	2.86355	0.448754
0.72261	2.85684	2.85684	0.447702
0.72361	2.71584	2.71584	0.425606
0.72461	2.44423	2.44423	0.383041
0.72561	2.04077	2.04077	0.319814
0.72661	1.50914	1.50914	0.236501
0.72761	0.860927	0.860927	0.134918
0.72861	0.109867	0.109867	0.0172175
0.72961	-0.711081	0.711081	-0.111435
0.73061	-1.54271	1.54271	-0.241762
0.73161	-2.31605	2.31605	-0.362954
0.73261	-2.94809	2.94809	-0.462002
0.73361	-3.36406	3.36406	-0.527189
0.73461	-3.51512	3.51512	-0.550863
0.73561	-3.38603	3.38603	-0.530633
0.73661	-2.99783	2.99783	-0.469798
0.73761	-2.39845	2.39845	-0.375867
0.73861	-1.65593	1.65593	-0.259505
0.73961	-0.839259	0.839259	-0.131522
0.74061	-0.0134281	0.0134281	-0.00210436
0.74161	0.767235	0.767235	0.120235
0.74261	1.45482	1.45482	0.227988
0.74361	2.02307	2.02307	0.317041
0.74461	2.4543	2.4543	0.384619
0.74561	2.74453	2.74453	0.430102
0.74661	2.89193	2.89193	0.453202
0.74761	2.90292	2.90292	0.454924
0.74861	2.77779	2.77779	0.435315
0.74961	2.51869	2.51869	0.39471
0.75061	2.12867	2.12867	0.333588
0.75161	1.60558	1.60558	0.251614
0.75261	0.957976	0.957976	0.150127
0.75361	0.196844	0.196844	0.030848
0.75461	-0.638752	0.638752	-0.1001
0.75561	-1.50151	1.50151	-0.235305
0.75661	-2.31178	2.31178	-0.362284
0.75761	-2.978	2.978	-0.466689
0.75861	-3.42937	3.42937	-0.537424
0.75961	-3.60424	3.60424	-0.564829
0.76061	-3.48552	3.48552	-0.546224
0.76161	-3.09854	3.09854	-0.48558
0.76261	-2.49367	2.49367	-0.390789
0.76361	-1.73925	1.73925	-0.272562
0.76461	-0.903348	0.903348	-0.141566
0.76561	-0.0585955	0.0585955	-0.00918265
0.76661	0.739464	0.739464	0.115883
0.76761	1.44902	1.44902	0.227079
0.76861	2.03681	2.03681	0.319193
0.76961	2.48482	2.48482	0.389402
0.77061	2.78573	2.78573	0.436559
0.77161	2.94961	2.94961	0.462241
0.77261	2.9667	2.9667	0.464919
0.77361	2.84951	2.84951	0.446554
0.77461	2.59652	2.59652	0.406906
0.77561	2.20863	2.20863	0.346119
0.77661	1.68523	1.68523	0.264097
0.77761	1.02878	1.02878	0.161222
0.77861	0.256356	0.256356	0.0401741
0.77961	-0.601825	0.601825	-0.0943135
0.78061	-1.48961	1.48961	-0.23344
0.78161	-2.3307	2.3307	-0.365249
0.78261	-3.03201	3.03201	-0.475154
0.78361	-3.50993	3.50993	-0.55005
0.78461	-3.70464	3.70464	-0.580563
0.78561	-3.59813	3.59813	-0.563872
0.78661	-3.20994	3.20994	-0.503037
0.78761	-2.59743	2.59743	-0.40705
0.78861	-1.8247	1.8247	-0.285953
0.78961	-0.968047	0.968047	-0.151705
0.79061	-0.0994903	0.0994903	-0.0155914
0.79161	0.72512	0.72512	0.113635
0.79261	1.45421	1.45421	0.227892
0.79361	2.06153	2.06153	0.323067
0.79461	2.52815	2.52815	0.396193
0.79561	2.84555	2.84555	0.445932
0.79661	3.01706	3.01706	0.472811
0.79761	3.04788	3.04788	0.477641
0.79861	2.9371	2.9371	0.46028
0.79961	2.69204	2.69204	0.421876
0.80061	2.30781	2.30781	0.361662
0.80161	1.78167	1.78167	0.27921
0.80261	1.11942	1.11942	0.175427
0.80361	0.328684	0.328684	0.0515089
0.80461	-0.560015	0.560015	-0.0877613
0.80561	-1.489	1.489	-0.233344
0.80661	-2.37861	2.37861	-0.372758
0.80761	-3.12845	3.12845	-0.490267
0.80861	-3.64483	3.64483	-0.57119
0.80961	-3.86334	3.86334	-0.605433
0.81061	-3.75957	3.75957	-0.589172
0.81161	-3.35887	3.35887	-0.526376
0.81261	-2.7192	2.7192	-0.426132
0.81361	-1.91626	1.91626	-0.300301
0.81461	-1.02298	1.02298	-0.160314
0.81561	-0.118412	0.118412	-0.0185566
0.81661	0.737022	0.737022	0.115501
0.81761	1.49571	1.49571	0.234397
0.81861	2.12592	2.12592	0.333158
0.81961	2.60964	2.60964	0.408963
0.82061	2.94015	2.94015	0.460759
0.82161	3.12113	3.12113	0.48912
0.82261	3.155	3.155	0.494428
0.82361	3.0491	3.0491	0.477832
0.82461	2.80282	2.80282	0.439237
0.82561	2.41279	2.41279	0.378115
0.82661	1.87811	1.87811	0.294323
0.82761	1.19724	1.19724	0.187623
0.82861	0.37904	0.37904	0.0594003
0.82961	-0.548113	0.548113	-0.085896
0.83061	-1.52196	1.52196	-0.23851
0.83161	-2.45888	2.45888	-0.385336
0.83261	-3.25144	3.25144	-0.509541
0.83361	-3.8023	3.8023	-0.595868
0.83461	-4.03607	4.03607	-0.632503
0.83561	-3.93689	3.93689	-0.616959
0.83661	-3.51695	3.51695	-0.55115
0.83761	-2.84677	2.84677	-0.446124
0.83861	-2.00507	2.00507	-0.314219
0.83961	-1.077	1.077	-0.168779
0.84061	-0.132755	0.132755	-0.0208044
0.84161	0.760826	0.760826	0.119231
0.84261	1.54698	1.54698	0.242431
0.84361	2.2016	2.2016	0.345019
0.84461	2.7018	2.7018	0.423406
0.84561	3.04483	3.04483	0.477163
0.84661	3.23252	3.23252	0.506576
0.84761	3.27341	3.27341	0.512985
0.84861	3.16874	3.16874	0.49658
0.84961	2.9252	2.9252	0.458415
0.85061	2.53395	2.53395	0.397102
0.85161	1.99164	1.99164	0.312114
0.85261	1.29307	1.29307	0.20264
0.85361	0.449843	0.449843	0.070496
0.85461	-0.515763	0.515763	-0.0808264
0.85561	-1.54393	1.54393	-0.241953
0.85661	-2.54402	2.54402	-0.39868
0.85761	-3.39824	3.39824	-0.532546
0.85861	-3.99762	3.99762	-0.626477
0.85961	-4.2613	4.2613	-0.667799
0.86061	-4.15601	4.15601	-0.651299
0.86161	-3.71593	3.71593	-0.582333
0.86261	-3.0076	3.0076	-0.471328
0.86361	-2.11707	2.11707	-0.331771
0.86461	-1.13376	1.13376	-0.177675
0.86561	-0.140995	0.140995	-0.0220957
0.86661	0.79165	0.79165	0.124061
0.86761	1.6184	1.6184	0.253623
0.86861	2.29926	2.29926	0.360323
0.86961	2.82113	2.82113	0.442106
0.87061	3.17728	3.17728	0.49792
0.87161	3.37352	3.37352	0.528672
0.87261	3.41685	3.41685	0.535463
0.87361	3.314	3.314	0.519346
0.87461	3.06497	3.06497	0.48032
0.87561	2.66701	2.66701	0.417954
0.87661	2.11066	2.11066	0.330767
0.87761	1.39164	1.39164	0.218088
0.87861	0.51088	0.51088	0.0800612
0.87961	-0.503861	0.503861	-0.0789612
0.88061	-1.59185	1.59185	-0.249462
0.88161	-2.65511	2.65511	-0.416089
0.88261	-3.56883	3.56883	-0.559281
0.88361	-4.21339	4.21339	-0.66029
0.88461	-4.49507	4.49507	-0.704433
0.88561	-4.38948	4.38948	-0.687886
0.88661	-3.92346	3.92346	-0.614855
0.88761	-3.16935	3.16935	-0.496676
0.88861	-2.22877	2.22877	-0.349275
0.88961	-1.19266	1.19266	-0.186905
0.89061	-0.149846	0.149846	-0.0234827
0.89161	0.830714	0.830714	0.130183
0.89261	1.69164	1.69164	0.265101
0.89361	2.40181	2.40181	0.376393
0.89461	2.94198	2.94198	0.461045
0.89561	3.3076	3.3076	0.518341
0.89661	3.51146	3.51146	0.550289
0.89761	3.55937	3.55937	0.557798
0.89861	3.45805	3.45805	0.54192
0.89961	3.20872	3.20872	0.502846
0.90061	2.80862	2.80862	0.440145
0.90161	2.24372	2.24372	0.351619
0.90261	1.50456	1.50456	0.235784
0.90361	0.595416	0.595416	0.0933091
0.90461	-0.465712	0.465712	-0.0729829
0.90561	-1.61412	1.61412	-0.252953
0.90661	-2.7488	2.7488	-0.430771
0.90761	-3.73547	3.73547	-0.585394
0.90861	-4.44136	4.44136	-0.696016
0.90961	-4.75845	4.75845	-0.745708
0.91061	-4.6559	4.6559	-0.729638
0.91161	-4.16486	4.16486	-0.652685
0.91261	-3.36741	3.36741	-0.527715
0.91361	-2.3664	2.3664	-0.370845
0.91461	-1.26988	1.26988	-0.199005
0.91561	-0.167547	0.167547	-0.0262566
0.91661	0.861843	0.861843	0.135061
0.91761	1.76672	1.76672	0.276866
0.91861	2.50923	2.50923	0.393228
0.91961	3.07169	3.07169	0.481372
0.92061	3.45683	3.45683	0.541728
0.92161	3.6668	3.6668	0.574633
0.92261	3.71837	3.71837	0.582716
0.92361	3.6195	3.6195	0.56722
0.92461	3.37077	3.37077	0.528241
0.92561	2.96609	2.96609	0.464824
0.92661	2.3896	2.3896	0.37448
0.92761	1.62969	1.62969	0.255392
0.92861	0.682699	0.682699	0.106987
0.92961	-0.430616	0.430616	-0.0674829
0.93061	-1.64739	1.64739	-0.258166
0.93161	-2.85653	2.85653	-0.447654
0.93261	-3.9143	3.9143	-0.61342
0.93361	-4.67574	4.67574	-0.732747
0.93461	-5.0209	5.0209	-0.786838
0.93561	-4.92141	4.92141	-0.771247
0.93661	-4.40352	4.40352	-0.690086
0.93761	-3.56243	3.56243	-0.558276
0.93861	-2.50679	2.50679	-0.392845
0.93961	-1.34983	1.34983	-0.211536
0.94061	-0.188604	0.188604	-0.0295567
0.94161	0.892056	0.892056	0.139796
0.94261	1.83874	1.83874	0.288153
0.94361	2.61208	2.61208	0.409345
0.94461	3.19712	3.19712	0.501028
0.94561	3.59264	3.59264	0.563011
0.94661	3.81085	3.81085	0.597207
0.94761	3.86669	3.86669	0.605959
0.94861	3.77087	3.77087	0.590942
0.94961	3.52306	3.52306	0.552107
0.95061	3.11625	3.11625	0.488354
0.95161	2.53182	2.53182	0.396767
0.95261	1.75909	1.75909	0.275671
0.95361	0.785852	0.785852	0.123153
0.95461	-0.3708	0.3708	-0.058109
0.95561	-1.64586	1.64586	-0.257927
0.95661	-2.92947	2.92947	-0.459085
0.95761	-4.06171	4.06171	-0.63652
0.95861	-4.88785	4.88785	-0.765986
0.95961	-5.28062	5.28062	-0.827538
0.96061	-5.19456	5.19456	-0.814051
0.96161	-4.66292	4.66292	-0.730738
0.96261	-3.78033	3.78033	-0.592424
0.96361	-2.67251	2.67251	-0.418815
0.96461	-1.45238	1.45238	-0.227605
0.96561	-0.234382	0.234382	-0.0367306
0.96661	0.902127	0.902127	0.141375
0.96761	1.89581	1.89581	0.297097
0.96861	2.70547	2.70547	0.42398
0.96961	3.31553	3.31553	0.519585
0.97061	3.72661	3.72661	0.584007
0.97161	3.95398	3.95398	0.619637
0.97261	4.01654	4.01654	0.629442
0.97361	3.92498	3.92498	0.615094
0.97461	3.68114	3.68114	0.576881
0.97561	3.27555	3.27555	0.51332
0.97661	2.68838	2.68838	0.421302
0.97761	1.90313	1.90313	0.298245
0.97861	0.902432	0.902432	0.141422
0.97961	-0.298166	0.298166	-0.0467263
0.98061	-1.63701	1.63701	-0.25654
0.98161	-2.99112	2.99112	-0.468746
0.98261	-4.20026	4.20026	-0.658233
0.98361	-5.08805	5.08805	-0.79736
0.98461	-5.51866	5.51866	-0.864843
0.98561	-5.44755	5.44755	-0.853699
0.98661	-4.90371	4.90371	-0.768473
0.98761	-3.99426	3.99426	-0.62595
0.98861	-2.83639	2.83639	-0.444498
0.98961	-1.56529	1.56529	-0.245301
0.99061	-0.289316	0.289316	-0.0453393
0.99161	0.900906	0.900906	0.141183
0.99261	1.93548	1.93548	0.303314
0.99361	2.77993	2.77993	0.43565
0.99461	3.41472	3.41472	0.535128
0.99561	3.83984	3.83984	0.60175
0.99661	4.07697	4.07697	0.638912
0.99761	4.14411	4.14411	0.649433
0.99861	4.05957	4.05957	0.636185
0.99961	3.81909	3.81909	0.598498
1.00061	3.41563	3.41563	0.535272
1.00161	2.82784	2.82784	0.443158
1.00261	2.0362	2.0362	0.319097
1.00361	1.01993	1.01993	0.159836
1.00461	-0.20661	0.20661	-0.0323784
1.00561	-1.58879	1.58879	-0.248984
1.00661	-3.00333	3.00333	-0.470658
1.00761	-4.28114	4.28114	-0.670907
1.00861	-5.23545	5.23545	-0.82046
1.00961	-5.71886	5.71886	-0.896217
1.01061	-5.67736	5.67736	-0.889713
1.01161	-5.14145	5.14145	-0.80573
1.01261	-4.2085	4.2085	-0.659525
1.01361	-3.01828	3.01828	-0.473002
1.01461	-1.70141	1.70141	-0.266632
1.01561	-0.374767	0.374767	-0.0587307
1.01661	0.864895	0.864895	0.13554
1.01761	1.94494	1.94494	0.304797
1.01861	2.82693	2.82693	0.443015
1.01961	3.48949	3.48949	0.546846
1.02061	3.93689	3.93689	0.616959
1.02161	4.18714	4.18714	0.656177
1.02261	4.26405	4.26405	0.668229
1.02361	4.1847	4.1847	0.655794
1.02461	3.95032	3.95032	0.619064
1.02561	3.55388	3.55388	0.556937
1.02661	2.97311	2.97311	0.465924
1.02761	2.17933	2.17933	0.341528
1.02861	1.1539	1.1539	0.180831
1.02961	-0.0982696	0.0982696	-0.0154001
1.03061	-1.52226	1.52226	-0.238558
1.03161	-2.99356	2.99356	-0.469128
1.03261	-4.33821	4.33821	-0.679851
1.03361	-5.3563	5.3563	-0.839399
1.03461	-5.88916	5.88916	-0.922904
1.03561	-5.87603	5.87603	-0.920848
1.03661	-5.34867	5.34867	-0.838204
1.03761	-4.40657	4.40657	-0.690564
1.03861	-3.18888	3.18888	-0.499737
1.03961	-1.83721	1.83721	-0.287914
1.04061	-0.46968	0.46968	-0.0736047
1.04161	0.813013	0.813013	0.127409
1.04261	1.93792	1.93792	0.303697
1.04361	2.85256	2.85256	0.447032
1.04461	3.5432	3.5432	0.555263
1.04561	4.00708	4.00708	0.627959
1.04661	4.27046	4.27046	0.669233
1.04761	4.35591	4.35591	0.682625
1.04861	4.2851	4.2851	0.671529
1.04961	4.05866	4.05866	0.636042
1.05061	3.6671	3.6671	0.574681
1.05161	3.09061	3.09061	0.484337
1.05261	2.30323	2.30323	0.360945
1.05361	1.27506	1.27506	0.199818
1.05461	0.0125126	0.0125126	0.00196088
1.05561	-1.4362	1.4362	-0.225071
1.05661	-2.94717	2.94717	-0.461858
1.05761	-4.34217	4.34217	-0.680473
1.05861	-5.41765	5.41765	-0.849012
1.05961	-6.00391	6.00391	-0.940887
1.06061	-6.03229	6.03229	-0.945335
1.06161	-5.52843	5.52843	-0.866373
1.06261	-4.59212	4.59212	-0.719642
1.06361	-3.36619	3.36619	-0.527524
1.06461	-1.98523	1.98523	-0.31111
1.06561	-0.584735	0.584735	-0.0916352
1.06661	0.73458	0.73458	0.115118
1.06761	1.89489	1.89489	0.296953
1.06861	2.84768	2.84768	0.446267
1.06961	3.56365	3.56365	0.558468
1.07061	4.05255	4.05255	0.635085
1.07161	4.33058	4.33058	0.678655
1.07261	4.4319	4.4319	0.694533
1.07361	4.37056	4.37056	0.68492
1.07461	4.15449	4.15449	0.651059
1.07561	3.77422	3.77422	0.591468
1.07661	3.20689	3.20689	0.502559
1.07761	2.42714	2.42714	0.380363
1.07861	1.40446	1.40446	0.220097
1.07961	0.134587	0.134587	0.0210914
1.08061	-1.33152	1.33152	-0.208666
1.08161	-2.88095	2.88095	-0.45148
1.08261	-4.32508	4.32508	-0.677794
1.08361	-5.45763	5.45763	-0.855278
1.08461	-6.09577	6.09577	-0.955282
1.08561	-6.1623	6.1623	-0.965709
1.08661	-5.67949	5.67949	-0.890047
1.08761	-4.75173	4.75173	-0.744655
1.08861	-3.51939	3.51939	-0.551533
1.08961	-2.12622	2.12622	-0.333206
1.09061	-0.696738	0.696738	-0.109187
1.09161	0.654012	0.654012	0.102492
1.09261	1.84942	1.84942	0.289827
1.09361	2.82998	2.82998	0.443493
1.09461	3.5728	3.5728	0.559902
1.09561	4.08277	4.08277	0.63982
1.09661	4.37727	4.37727	0.685973
1.09761	4.48683	4.48683	0.703142
1.09861	4.43434	4.43434	0.694916
1.09961	4.22773	4.22773	0.662538
1.10061	3.85632	3.85632	0.604333
1.10161	3.30058	3.30058	0.517241
1.10261	2.52815	2.52815	0.396193
1.10361	1.5125	1.5125	0.237027
1.10461	0.245979	0.245979	0.038548
1.10561	-1.23203	1.23203	-0.193075
1.10661	-2.80282	2.80282	-0.439237
1.10761	-4.27992	4.27992	-0.670716
1.10861	-5.45427	5.45427	-0.854752
1.10961	-6.14063	6.14063	-0.962313
1.11061	-6.24897	6.24897	-0.979291
1.11161	-5.79638	5.79638	-0.908365
1.11261	-4.88632	4.88632	-0.765747
1.11361	-3.65886	3.65886	-0.573389
1.11461	-2.25776	2.25776	-0.353819
1.11561	-0.816675	0.816675	-0.127983
1.11661	0.56032	0.56032	0.0878091
1.11761	1.7832	1.7832	0.279449
1.11861	2.79244	2.79244	0.437611
1.11961	3.55876	3.55876	0.557703
1.12061	4.08826	4.08826	0.640681
1.12161	4.39955	4.39955	0.689464
1.12261	4.52467	4.52467	0.709073
1.12361	4.48439	4.48439	0.70276
1.12461	4.28816	4.28816	0.672007
1.12561	3.92956	3.92956	0.615811
1.12661	3.38206	3.38206	0.530011
1.12761	2.6252	2.6252	0.411402
1.12861	1.62175	1.62175	0.254149
1.12961	0.358287	0.358287	0.0561481
1.13061	-1.12461	1.12461	-0.17624
1.13161	-2.71279	2.71279	-0.425128
1.13261	-4.22498	4.22498	-0.662107
1.13361	-5.44237	5.44237	-0.852886
1.13461	-6.17054	6.17054	-0.967
1.13561	-6.31825	6.31825	-0.990148
1.13661	-5.8919	5.8919	-0.923334
1.13761	-4.99741	4.99741	-0.783156
1.13861	-3.77636	3.77636	-0.591803
1.13961	-2.37465	2.37465	-0.372136
1.14061	-0.920743	0.920743	-0.144292
1.14161	0.472732	0.472732	0.0740829
1.14261	1.71728	1.71728	0.269119
1.14361	2.74941	2.74941	0.430867
1.14461	3.54228	3.54228	0.55512
1.14561	4.08979	4.08979	0.64092
1.14661	4.41786	4.41786	0.692334
1.14761	4.54939	4.54939	0.712947
1.14861	4.52101	4.52101	0.708499
1.14961	4.33515	4.33515	0.679372
1.15061	3.9848	3.9848	0.624468
1.15161	3.45042	3.45042	0.540724
1.15261	2.69936	2.69936	0.423024
1.15361	1.70599	1.70599	0.267349
1.15461	0.448317	0.448317	0.0702568
1.15561	-1.03122	1.03122	-0.161605
1.15661	-2.63039	2.63039	-0.412215
1.15761	-4.1615	4.1615	-0.652159
1.15861	-5.41032	5.41032	-0.847865
1.15961	-6.17511	6.17511	-0.967717
1.16061	-6.35334	6.35334	-0.995648
1.16161	-5.9566	5.9566	-0.933474
1.16261	-5.08408	5.08408	-0.796738
1.16361	-3.87493	3.87493	-0.60725
1.16461	-2.47627	2.47627	-0.388063
1.16561	-1.01932	1.01932	-0.15974
1.16661	0.385144	0.385144	0.0603568
1.16761	1.648	1.648	0.258262
1.16861	2.69967	2.69967	0.423071
1.16961	3.50963	3.50963	0.550002
1.17061	4.07483	4.07483	0.638577
1.17161	4.41572	4.41572	0.691999
1.17261	4.56404	4.56404	0.715242
1.17361	4.54573	4.54573	0.712373
1.17461	4.3672	4.3672	0.684394
1.17561	4.026	4.026	0.630925
1.17661	3.50169	3.50169	0.548759
1.17761	2.76711	2.76711	0.433641
1.17861	1.78167	1.78167	0.27921
1.17961	0.535905	0.535905	0.083983
1.18061	-0.941191	0.941191	-0.147496
1.18161	-2.54585	2.54585	-0.398967
1.18261	-4.0965	4.0965	-0.641972
1.18361	-5.37309	5.37309	-0.84203
1.18461	-6.17023	6.17023	-0.966952
1.18561	-6.38112	6.38112	-1
1.18661	-6.00848	6.00848	-0.941604
1.18761	-5.15244	5.15244	-0.807451
1.18861	-3.95611	3.95611	-0.619972
1.18961	-2.56142	2.56142	-0.401406
1.19061	-1.10172	1.10172	-0.172653
1.19161	0.309458	0.309458	0.0484959
1.19261	1.58605	1.58605	0.248553
1.19361	2.6542	2.6542	0.415945
1.19461	3.47911	3.47911	0.54522
1.19561	4.05927	4.05927	0.636138
1.19661	4.41328	4.41328	0.691616
1.19761	4.57015	4.57015	0.716199
1.19861	4.55916	4.55916	0.714477
1.19961	4.39192	4.39192	0.688268
1.20061	4.05805	4.05805	0.635946
1.20161	3.54259	3.54259	0.555168
1.20261	2.81442	2.81442	0.441054
1.20361	1.84271	1.84271	0.288775
1.20461	0.60152	0.60152	0.0942656
1.20561	-0.868557	0.868557	-0.136114
1.20661	-2.47352	2.47352	-0.387632
1.20761	-4.03546	4.03546	-0.632407
1.20861	-5.32792	5.32792	-0.834951
1.20961	-6.14612	6.14612	-0.963174
1.21061	-6.37989	6.37989	-0.999809
1.21161	-6.03381	6.03381	-0.945574
1.21261	-5.19608	5.19608	-0.814291
1.21361	-4.01471	4.01471	-0.629155
1.21461	-2.62947	2.62947	-0.412071
1.21561	-1.17466	1.17466	-0.184083
1.21661	0.241401	0.241401	0.0378306
1.21761	1.52226	1.52226	0.238558
1.21861	2.60384	2.60384	0.408054
1.21961	3.44249	3.44249	0.539481
1.22061	4.03638	4.03638	0.632551
1.22161	4.39985	4.39985	0.689512
1.22261	4.5674	4.5674	0.715768
1.22361	4.56557	4.56557	0.715481
1.22461	4.40382	4.40382	0.690133
1.22561	4.08033	4.08033	0.639438
1.22661	3.5728	3.5728	0.559902
1.22761	2.85562	2.85562	0.447511
1.22861	1.89093	1.89093	0.296332
1.22961	0.664083	0.664083	0.10407
1.23061	-0.79928	0.79928	-0.125257
1.23161	-2.40211	2.40211	-0.376441
1.23261	-3.96863	3.96863	-0.621933
1.23361	-5.27696	5.27696	-0.826965
1.23461	-6.11866	6.11866	-0.958869
1.23561	-6.37959	6.37959	-0.999761
1.23661	-6.05548	6.05548	-0.948969
1.23761	-5.23789	5.23789	-0.820843
1.23861	-4.0669	4.0669	-0.637333
1.23961	-2.68899	2.68899	-0.421398
1.24061	-1.23661	1.23661	-0.193792
1.24161	0.179754	0.179754	0.0281697
1.24261	1.46947	1.46947	0.230284
1.24361	2.55898	2.55898	0.401023
1.24461	3.40983	3.40983	0.534363
1.24561	4.0141	4.0141	0.629059
1.24661	4.38917	4.38917	0.687838
1.24761	4.56587	4.56587	0.715529
1.24861	4.56801	4.56801	0.715864
1.24961	4.41298	4.41298	0.691568
1.25061	4.09772	4.09772	0.642164
1.25161	3.59752	3.59752	0.563776
1.25261	2.88705	2.88705	0.452437
1.25361	1.92908	1.92908	0.30231
1.25461	0.710776	0.710776	0.111387
1.25561	-0.745567	0.745567	-0.11684
1.25661	-2.34657	2.34657	-0.367736
1.25761	-3.91339	3.91339	-0.613277
1.25861	-5.23087	5.23087	-0.819743
1.25961	-6.08875	6.08875	-0.954182
1.26061	-6.36677	6.36677	-0.997752
1.26161	-6.05823	6.05823	-0.9494
1.26261	-5.25773	5.25773	-0.823951
1.26361	-4.10047	4.10047	-0.642594
1.26461	-2.73263	2.73263	-0.428237
1.26561	-1.28788	1.28788	-0.201827
1.26661	0.129704	0.129704	0.0203262
1.26761	1.42186	1.42186	0.222823
1.26861	2.51442	2.51442	0.394041
1.26961	3.37596	3.37596	0.529054
1.27061	3.98846	3.98846	0.625042
1.27161	4.37147	4.37147	0.685064
1.27261	4.55458	4.55458	0.71376
1.27361	4.56526	4.56526	0.715434
1.27461	4.41511	4.41511	0.691903
1.27561	4.1026	4.1026	0.642929
1.27661	3.60851	3.60851	0.565498
1.27761	2.90475	2.90475	0.455211
1.27861	1.95929	1.95929	0.307045
1.27961	0.74984	0.74984	0.117509
1.28061	-0.695822	0.695822	-0.109044
1.28161	-2.28584	2.28584	-0.358219
1.28261	-3.85479	3.85479	-0.604094
1.28361	-5.1793	5.1793	-0.81166
1.28461	-6.05182	6.05182	-0.948395
1.28561	-6.34999	6.34999	-0.995122
1.28661	-6.0622	6.0622	-0.950022
1.28761	-5.27513	5.27513	-0.826678
1.28861	-4.13037	4.13037	-0.647281
1.28961	-2.77139	2.77139	-0.434311
1.29061	-1.33	1.33	-0.208427
1.29161	0.0848415	0.0848415	0.0132957
1.29261	1.3773	1.3773	0.21584
1.29361	2.47993	2.47993	0.388636
1.29461	3.34452	3.34452	0.524128
1.29561	3.96313	3.96313	0.621072
1.29661	4.35377	4.35377	0.68229
1.29761	4.54268	4.54268	0.711894
1.29861	4.56038	4.56038	0.714668
1.29961	4.4142	4.4142	0.69176
1.30061	4.10657	4.10657	0.643551
1.30161	3.61827	3.61827	0.567028
1.30261	2.92062	2.92062	0.457698
1.30361	1.98279	1.98279	0.310728
1.30461	0.781579	0.781579	0.122483
1.30561	-0.658284	0.658284	-0.103161
1.30661	-2.24555	2.24555	-0.351906
1.30761	-3.80932	3.80932	-0.596968
1.30861	-5.1381	5.1381	-0.805203
1.30961	-6.01856	6.01856	-0.943182
1.31061	-6.32649	6.32649	-0.991439
1.31161	-6.05304	6.05304	-0.948587
1.31261	-5.27818	5.27818	-0.827156
1.31361	-4.14502	4.14502	-0.649577
1.31461	-2.79488	2.79488	-0.437993
1.31561	-1.3596	1.3596	-0.213066
1.31661	0.0509659	0.0509659	0.00798699
1.31761	1.34281	1.34281	0.210436
1.31861	2.44453	2.44453	0.383089
1.31961	3.31461	3.31461	0.519441
1.32061	3.93933	3.93933	0.617342
1.32161	4.33485	4.33485	0.679325
1.32261	4.52742	4.52742	0.709503
1.32361	4.54695	4.54695	0.712564
1.32461	4.40687	4.40687	0.690612
1.32561	4.10565	4.10565	0.643407
1.32661	3.61827	3.61827	0.567028
1.32761	2.92581	2.92581	0.458511
1.32861	1.99561	1.99561	0.312736
1.32961	0.802637	0.802637	0.125783
1.33061	-0.62624	0.62624	-0.0981396
1.33161	-2.20191	2.20191	-0.345067
1.33261	-3.76232	3.76232	-0.589603
1.33361	-5.0914	5.0914	-0.797886
1.33461	-5.97949	5.97949	-0.937061
1.33561	-6.30116	6.30116	-0.98747
1.33661	-6.04175	6.04175	-0.946817
1.33761	-5.2794	5.2794	-0.827347
1.33861	-4.15876	4.15876	-0.651729
1.33961	-2.81381	2.81381	-0.440959
1.34061	-1.38676	1.38676	-0.217323
1.34161	0.0204474	0.0204474	0.00320436
1.34261	1.31077	1.31077	0.205414
1.34361	2.41401	2.41401	0.378306
1.34461	3.28593	3.28593	0.514946
1.34561	3.91614	3.91614	0.613707
1.34661	4.31318	4.31318	0.675929
1.34761	4.51125	4.51125	0.706968
1.34861	4.53719	4.53719	0.711034
1.34961	4.39711	4.39711	0.689081
1.35061	4.09894	4.09894	0.642355
1.35161	3.61797	3.61797	0.566981
1.35261	2.931	2.931	0.459324
1.35361	2.00354	2.00354	0.31398
1.35461	0.820338	0.820338	0.128557
1.35561	-0.600604	0.600604	-0.0941222
1.35661	-2.16804	2.16804	-0.339758
1.35761	-3.72448	3.72448	-0.583672
1.35861	-5.05081	5.05081	-0.791525
1.35961	-5.94256	5.94256	-0.931274
1.36061	-6.27003	6.27003	-0.982591
1.36161	-6.02161	6.02161	-0.943661
1.36261	-5.26963	5.26963	-0.825817
1.36361	-4.15662	4.15662	-0.651394
1.36461	-2.82205	2.82205	-0.44225
1.36561	-1.40049	1.40049	-0.219475
1.36661	-0.00122074	0.00122074	-0.000191305
1.36761	1.28696	1.28696	0.201683
1.36861	2.38563	2.38563	0.373858
1.36961	3.25999	3.25999	0.51088
1.37061	3.8905	3.8905	0.60969
1.37161	4.29304	4.29304	0.672773
1.37261	4.49233	4.49233	0.704003
1.37361	4.51827	4.51827	0.708068
1.37461	4.38643	4.38643	0.687407
1.37561	4.08918	4.08918	0.640825
1.37661	3.60912	3.60912	0.565594
1.37761	2.92611	2.92611	0.458559
1.37861	2.00507	2.00507	0.314219
1.37961	0.828883	0.828883	0.129896
1.38061	-0.583819	0.583819	-0.0914917
1.38161	-2.13813	2.13813	-0.335071
1.38261	-3.68572	3.68572	-0.577598
1.38361	-5.00931	5.00931	-0.785021
1.38461	-5.90289	5.90289	-0.925056
1.38561	-6.2392	6.2392	-0.977761
1.38661	-5.9978	5.9978	-0.93993
1.38761	-5.25712	5.25712	-0.823856
1.38861	-4.15387	4.15387	-0.650964
1.38961	-2.82845	2.82845	-0.443254
1.39061	-1.41209	1.41209	-0.221292
1.39161	-0.0189215	0.0189215	-0.00296523
1.39261	1.26408	1.26408	0.198097
1.39361	2.36244	2.36244	0.370223
1.39461	3.23557	3.23557	0.507054
1.39561	3.86761	3.86761	0.606103
1.39661	4.27381	4.27381	0.669759
1.39761	4.47554	4.47554	0.701373
1.39861	4.50331	4.50331	0.705725
1.39961	4.37056	4.37056	0.68492
1.40061	4.07575	4.07575	0.63872
1.40161	3.60118	3.60118	0.56435
1.40261	2.92337	2.92337	0.458128
1.40361	2.00598	2.00598	0.314362
1.40461	0.837123	0.837123	0.131188
1.40561	-0.567034	0.567034	-0.0888613
1.40661	-2.1186	2.1186	-0.33201
1.40761	-3.65764	3.65764	-0.573198
1.40861	-4.97574	4.97574	-0.77976
1.40961	-5.86993	5.86993	-0.919891
1.41061	-6.20808	6.20808	-0.972882
1.41161	-5.97095	5.97095	-0.935721
1.41261	-5.23881	5.23881	-0.820986
1.41361	-4.14228	4.14228	-0.649146
1.41461	-2.82418	2.82418	-0.442585
1.41561	-1.41911	1.41911	-0.222392
1.41661	-0.0317392	0.0317392	-0.00497393
1.41761	1.24638	1.24638	0.195323
1.41861	2.34138	2.34138	0.366923
1.41961	3.2139	3.2139	0.503659
1.42061	3.84625	3.84625	0.602755
1.42161	4.25397	4.25397	0.666651
1.42261	4.45692	4.45692	0.698455
1.42361	4.4847	4.4847	0.702807
1.42461	4.35469	4.35469	0.682433
1.42561	4.06201	4.06201	0.636568
1.42661	3.58989	3.58989	0.562581
1.42761	2.91238	2.91238	0.456406
1.42861	2.0011	2.0011	0.313597
1.42961	0.835597	0.835597	0.130948
1.43061	-0.558184	0.558184	-0.0874743
1.43161	-2.10028	2.10028	-0.329141
1.43261	-3.62682	3.62682	-0.568368
1.43361	-4.93881	4.93881	-0.773973
1.43461	-5.82965	5.82965	-0.913578
1.43561	-6.16871	6.16871	-0.966713
1.43661	-5.94134	5.94134	-0.931082
1.43761	-5.21622	5.21622	-0.817447
1.43861	-4.13129	4.13129	-0.647424
1.43961	-2.82235	2.82235	-0.442298
1.44061	-1.4246	1.4246	-0.223253
1.44161	-0.0436415	0.0436415	-0.00683916
1.44261	1.22745	1.22745	0.192357
1.44361	2.32185	2.32185	0.363862
1.44461	3.19163	3.19163	0.500167
1.44561	3.82763	3.82763	0.599837
1.44661	4.23078	4.23078	0.663016
1.44761	4.43983	4.43983	0.695777
1.44861	4.46974	4.46974	0.700464
1.44961	4.34034	4.34034	0.680186
1.45061	4.04859	4.04859	0.634464
1.45161	3.57768	3.57768	0.560668
1.45261	2.90475	2.90475	0.455211
1.45361	1.99377	1.99377	0.312449
1.45461	0.838038	0.838038	0.131331
1.45561	-0.550554	0.550554	-0.0862786
1.45661	-2.08472	2.08472	-0.326701
1.45761	-3.60668	3.60668	-0.565211
1.45861	-4.91165	4.91165	-0.769716
1.45961	-5.79913	5.79913	-0.908795
1.46061	-6.14124	6.14124	-0.962409
1.46161	-5.91479	5.91479	-0.926922
1.46261	-5.19517	5.19517	-0.814147
1.46361	-4.11451	4.11451	-0.644794
1.46461	-2.81381	2.81381	-0.440959
1.46561	-1.42399	1.42399	-0.223158
1.46661	-0.0497452	0.0497452	-0.00779569
1.46761	1.21921	1.21921	0.191066
1.46861	2.30781	2.30781	0.361662
1.46961	3.17515	3.17515	0.497585
1.47061	3.80688	3.80688	0.596585
1.47161	4.2143	4.2143	0.660433
1.47261	4.42091	4.42091	0.692812
1.47361	4.45082	4.45082	0.697499
1.47461	4.32264	4.32264	0.677412
1.47561	4.03272	4.03272	0.631977
1.47661	3.56456	3.56456	0.558611
1.47761	2.89193	2.89193	0.453202
1.47861	1.98553	1.98553	0.311158
1.47961	0.832545	0.832545	0.13047
1.48061	-0.549333	0.549333	-0.0860873
1.48161	-2.07251	2.07251	-0.324788
1.48261	-3.58715	3.58715	-0.56215
1.48361	-4.88327	4.88327	-0.765269
1.48461	-5.76708	5.76708	-0.903774
1.48561	-6.10553	6.10553	-0.956813
1.48661	-5.88275	5.88275	-0.9219
1.48761	-5.17136	5.17136	-0.810417
1.48861	-4.09894	4.09894	-0.642355
1.48961	-2.80831	2.80831	-0.440098
1.49061	-1.42247	1.42247	-0.222918
1.49161	-0.0582903	0.0582903	-0.00913482
1.49261	1.20457	1.20457	0.18877
1.49361	2.29072	2.29072	0.358984
1.49461	3.15867	3.15867	0.495002
1.49561	3.7907	3.7907	0.59405
1.49661	4.19691	4.19691	0.657707
1.49761	4.40565	4.40565	0.69042
1.49861	4.43861	4.43861	0.695586
1.49961	4.31074	4.31074	0.675547
[truncated: 541 more rows]
