# Supplementary material for: Acoustophoretic system for seed separation on conveyor belts
Source: Nat Commun. 2025 Jul 29;16:6975. doi: 10.1038/s41467-025-62006-3 (PMC12307790; doi:10.1038/s41467-025-62006-3)
Supplement: Supplementary file 6 — Supplementary Data 4 [file 41467_2025_62006_MOESM6_ESM.xlsx]

## Sheet: c - FWHM 16x16
x_coords	Pressure (Pa)
-100	830.485
-98.995	712.286
-97.9899	601.302
-96.9849	501.198
-95.9799	415.743
-94.9749	348.102
-93.9698	299.487
-92.9648	267.687
-91.9598	247.186
-90.9548	231.632
-89.9497	216.735
-88.9447	204.426
-87.9397	197.177
-86.9347	184.287
-85.9296	190.149
-84.9246	205.714
-83.9196	225.602
-82.9146	243.37
-81.9095	253.735
-80.9045	253.384
-79.8995	241.306
-78.8945	219.167
-77.8894	192.004
-76.8844	182.387
-75.8794	168
-74.8744	175.044
-73.8693	200.724
-72.8643	226.386
-71.8593	242.571
-70.8543	243.823
-69.8492	228.413
-68.8442	198.679
-67.8392	181.837
-66.8342	174.673
-65.8291	161.038
-64.8241	179.073
-63.8191	220.708
-62.8141	252.241
-61.809	264.354
-60.804	252.918
-59.799	218.761
-58.794	184.606
-57.7889	180.232
-56.7839	170.17
-55.7789	183.894
-54.7739	243.907
-53.7688	287.918
-52.7638	304.094
-51.7588	287.25
-50.7538	238.583
-49.7487	190.378
-48.7437	184.979
-47.7387	176.936
-46.7337	232.431
-45.7286	310.66
-44.7236	358.464
-43.7186	364
-42.7136	323.248
-41.7085	241.16
-40.7035	196.446
-39.6985	194.45
-38.6935	231.154
-37.6884	349.493
-36.6834	433.516
-35.6784	463.522
-34.6734	429.941
-33.6683	333.926
-32.6633	213.894
-31.6583	208.363
-30.6533	255.589
-29.6482	428.406
-28.6432	557.948
-27.6382	615
-26.6332	583.043
-25.6281	459.414
-24.6231	260.2
-23.6181	226.169
-22.6131	335.35
-21.608	594.884
-20.603	792.618
-19.598	885.351
-18.593	844.895
-17.5879	661.769
-16.5829	351.771
-15.5779	265.4
-14.5729	558.622
-13.5678	996.506
-12.5628	1340.1
-11.5578	1513.63
-10.5528	1455.05
-9.54774	1124.19
-8.54271	543.539
-7.53769	529.91
-6.53266	1497.94
-5.52764	2734.26
-4.52261	4008.09
-3.51759	5207.48
-2.51256	6223.01
-1.50754	6959.39
-0.502513	7346.27
0.502513	7346.27
1.50754	6959.39
2.51256	6223.01
3.51759	5207.48
4.52261	4008.09
5.52764	2734.26
6.53266	1497.94
7.53769	529.91
8.54271	543.539
9.54774	1124.19
10.5528	1455.05
11.5578	1513.63
12.5628	1340.1
13.5678	996.506
14.5729	558.622
15.5779	265.4
16.5829	351.771
17.5879	661.769
18.593	844.895
19.598	885.351
20.603	792.618
21.608	594.884
22.6131	335.35
23.6181	226.169
24.6231	260.2
25.6281	459.414
26.6332	583.043
27.6382	615
28.6432	557.948
29.6482	428.406
30.6533	255.589
31.6583	208.363
32.6633	213.894
33.6683	333.926
34.6734	429.941
35.6784	463.522
36.6834	433.516
37.6884	349.493
38.6935	231.154
39.6985	194.45
40.7035	196.446
41.7085	241.16
42.7136	323.248
43.7186	364
44.7236	358.464
45.7286	310.66
46.7337	232.431
47.7387	176.936
48.7437	184.979
49.7487	190.378
50.7538	238.583
51.7588	287.25
52.7638	304.094
53.7688	287.918
54.7739	243.907
55.7789	183.894
56.7839	170.17
57.7889	180.232
58.794	184.606
59.799	218.761
60.804	252.918
61.809	264.354
62.8141	252.241
63.8191	220.708
64.8241	179.073
65.8291	161.038
66.8342	174.673
67.8392	181.837
68.8442	198.679
69.8492	228.413
70.8543	243.823
71.8593	242.571
72.8643	226.386
73.8693	200.724
74.8744	175.044
75.8794	168
76.8844	182.387
77.8894	192.004
78.8945	219.167
79.8995	241.306
80.9045	253.384
81.9095	253.735
82.9146	243.37
83.9196	225.602
84.9246	205.714
85.9296	190.149
86.9347	184.287
87.9397	197.177
88.9447	204.426
89.9497	216.735
90.9548	231.632
91.9598	247.186
92.9648	267.687
93.9698	299.487
94.9749	348.102
95.9799	415.743
96.9849	501.198
97.9899	601.302
98.995	712.286
100	830.485

## Sheet: d - pressure vs arrangement
t_arrangement	peak_pressure
16x16	7407.5
14x14	6180.8
12x12	4936.1
10x10	3747.4
8x8	2514
6x6	1784.3
4x4	1181.79
2x2	1015.09

## Sheet: e - FWHM vs arrangement
t_arrangement	FWHM_values
16x16	9.611
14x14	10.47
12x12	11.69
10x10	13.37
8x8	16.19
6x6	53.64
4x4	43.9
2x2	25.7
